# Supplementary material for: Identification of acquired Notch3 dependency in metastatic Head and Neck Cancer
Source: Commun Biol. 2023 May 18;6:538. doi: 10.1038/s42003-023-04828-9 (PMC10195806; doi:10.1038/s42003-023-04828-9)
Supplement: Supplementary file 4 — Supplementary data 1 [file 42003_2023_4828_MOESM4_ESM.xlsx]

## Sheet: Supplementary data 1.txt
gene	expr	reptime	hic	N_nonsilent	N_silent	N_noncoding	n_nonsilent	n_silent	n_noncoding	nnei	x	X	p	q	Supplementary table 1.
ITPR1	290645	395	19	141722	37135	164766	7	18	33	0	51	201901	0	0
NOTCH3	630378	381	11	113939	35077	56343	8	31	86	0	117	91420	0	0
ZNF792	903994	549	-57	31885	8246	11613	7	18	37	0	55	19859	0	0
CCDC154	NaN	NaN	NaN	33397	10073	210	7	15	51	0	66	10283	1.11e-16	4.19e-13
COL4A2	521715	478	32	84476	27391	165417	5	60	174	0	234	192808	1.11e-16	4.19e-13
HMGXB3	NaN	NaN	NaN	63973	19082	7812	7	0	35	0	35	26894	2.22e-16	6.98e-13
CAPN8	NaN	NaN	NaN	30800	8092	4200	14	7	61	0	68	12292	3.33e-16	7.85e-13
JAKMIP3	146849	592	-12	43582	11417	27069	7	33	46	0	79	38486	3.33e-16	7.85e-13
POLR2A	1931875	194	29	97531	28994	84903	14	36	42	0	78	113897	4.44e-16	8.38e-13
RYR3	140241	806	-13	249564	66003	278397	7	22	126	0	148	344400	4.44e-16	8.38e-13
ZBED4	700457	276	-4	57155	16681	4053	7	35	0	0	35	20734	5.55e-16	9.52e-13
SLC15A5	NaN	NaN	NaN	29064	8148	42	19	12	7	0	19	8190	6.66e-16	1.05e-12
ADAMTS1	33367	441	-72	48013	13643	30933	7	23	41	0	64	44576	8.88e-16	1.2e-12
SNX18	68402	643	7	34755	10248	5544	9	34	10	0	44	15792	8.88e-16	1.2e-12
KIAA1731	NaN	NaN	NaN	132062	34342	11298	9	11	14	0	25	45640	1.11e-15	1.4e-12
URB1	NaN	NaN	NaN	113085	33285	16254	8	15	25	0	40	49539	1.22e-15	1.44e-12
CSMD1	10896	1290	-36	178052	48412	143766	4	41	133	0	174	192178	1.67e-15	1.85e-12
COL5A1	229207	421	31	92239	29078	232575	7	10	166	0	176	261653	2e-15	2.09e-12
C15orf57	892776	192	48	10003	2618	18963	7	0	2	16	82	837984	4.55e-15	4.52e-12
MYH14	1215275	528	26	101052	30807	59346	4	29	65	0	94	90153	7.55e-15	7.12e-12
GALNT9	838016	534	14	30016	8876	14532	4	28	54	0	82	23408	1.2e-14	1.06e-11
COL18A1	513400	481	41	86786	29470	87255	9	33	78	0	111	116725	1.23e-14	1.06e-11
CNBP	1130979	189	50	9422	2254	14742	7	0	0	10	70	558635	2.21e-14	1.81e-11
PLXNA4	314659	746	9	100051	28490	134400	9	24	31	0	55	162890	3.59e-14	2.82e-11
MUC5B	1400716	311	46	272160	95172	54348	40	60	98	0	158	149520	3.74e-14	2.82e-11
ZFHX4	72333	731	8	178997	49714	15120	9	24	5	1	34	69979	4.44e-14	3.16e-11
CYP11B1	447193	438	36	25116	7350	38052	7	15	30	1	85	86114	4.52e-14	3.16e-11
DNAH6	NaN	NaN	NaN	212576	55825	50274	11	35	11	1	53	137074	7.13e-14	4.8e-11
CHPF	548994	487	35	36176	12964	9555	7	35	4	0	39	22519	1.45e-13	9.41e-11
SYNM	271694	361	-3	75586	23303	5775	15	23	36	0	59	29078	2.69e-13	1.69e-10
OR5AR1	NaN	NaN	NaN	15155	4396	2247	7	0	0	6	86	481950	3.26e-13	1.99e-10
SDK2	182941	571	-22	108346	32249	72177	3	24	72	0	96	104426	3.45e-13	2.04e-10
ZNF654	123235	894	-3	29463	7287	3234	7	2	21	0	23	10521	4.2e-13	2.4e-10
ABCA2	1951939	202	40	123200	37744	72219	7	15	33	1	61	128541	1.17e-12	6.5e-10
IGSF10	36173	606	6	128695	38045	22932	8	28	4	0	32	60977	1.45e-12	7.79e-10
FTSJ3	1353057	346	20	43400	11704	74550	7	0	41	0	41	86254	1.51e-12	7.9e-10
FER1L6	453048	561	15	95431	24983	196959	7	37	8	1	45	229474	2.63e-12	1.34e-09
ABAT	402778	358	-10	26040	6783	63798	7	0	23	3	68	199304	3.32e-12	1.65e-09
SACS	180800	625	14	227780	61432	26439	12	32	5	0	37	87871	3.54e-12	1.71e-09
CDC16	612511	283	46	32746	7889	67116	7	21	13	1	47	102144	3.81e-12	1.8e-09
EIF4B	1726226	177	38	31129	8603	57876	7	0	7	6	56	440223	4.1e-12	1.89e-09
NOTCH1	1489379	212	43	127694	36106	60690	5	24	25	0	49	96796	5.99e-12	2.69e-09
PVRIG	1465817	204	59	15533	5404	8001	12	0	41	0	41	13405	6.31e-12	2.77e-09
GRID2IP	NaN	NaN	NaN	59248	18872	147	3	11	21	0	32	19019	7.88e-12	3.38e-09
SLC12A1	263035	455	-25	57995	15505	73122	7	3	27	0	30	88627	8.39e-12	3.51e-09
METTL8	515299	342	49	21224	5236	26964	7	8	0	2	37	260974	1.38e-11	5.65e-09
HEATR4	602175	149	42	49224	13776	84756	7	5	29	0	34	98532	1.68e-11	6.75e-09
SRGAP2	472089	300	6	50148	13566	58653	7	8	18	1	28	90391	1.94e-11	7.61e-09
PIGN	125694	442	28	48286	12782	35196	11	16	18	0	34	47978	2.15e-11	8.26e-09
WDR37	334592	460	42	25221	7056	47943	7	0	4	7	28	266056	2.78e-11	1.05e-08
NCOR2	1239461	472	37	124768	38045	118041	8	28	124	0	152	156086	3.03e-11	1.12e-08
C20orf96	1010597	348	24	19145	4627	38514	7	15	11	1	35	55832	3.17e-11	1.15e-08
DNAH12	455990	454	29	159929	40705	40215	18	10	36	0	46	80920	3.3e-11	1.18e-08
ADH4	166160	760	1	19250	5467	31668	13	16	41	0	57	37135	4.36e-11	1.52e-08
SETDB2	413604	343	39	37226	9226	50904	7	5	16	1	29	88424	6.64e-11	2.28e-08
DNPEP	604261	335	38	24591	7203	42441	7	0	26	0	26	49644	9.5e-11	3.2e-08
NPHP4	508577	370	13	70637	21700	68166	5	0	43	0	43	89866	9.71e-11	3.21e-08
COL6A1	764197	590	23	52206	15519	81375	6	12	92	0	104	96894	1.46e-10	4.74e-08
RYR2	86856	1024	-24	255486	66234	262374	2	46	104	1	150	334803	1.69e-10	5.39e-08
ECT2L	336688	610	20	46718	11914	92778	7	2	5	2	26	229971	2.75e-10	8.52e-08
TNK1	1911735	206	36	31962	10752	13167	7	7	7	0	14	23919	2.76e-10	8.52e-08
ARHGAP22	NaN	NaN	NaN	34244	10549	36372	10	11	95	0	106	46921	2.8e-10	8.52e-08
PCDH15	2832	1222	-41	126063	34692	162309	9	7	56	2	63	213206	2.94e-10	8.81e-08
PDLIM3	168463	422	4	21406	6209	29463	7	1	19	0	20	35672	3.02e-10	8.9e-08
SIRT6	2256881	244	42	17423	5635	9156	7	0	14	0	14	14791	3.24e-10	9.4e-08
CENPE	344088	569	3	141806	32494	150654	7	21	44	0	65	183148	3.52e-10	1.01e-07
TMEM132C	NaN	NaN	NaN	53928	16611	357	16	23	16	0	39	16968	4.3e-10	1.21e-07
ATP6V0A2	953707	315	40	44009	11578	89943	7	14	7	0	21	101521	4.84e-10	1.34e-07
ADRB2	298390	408	22	20209	5873	3549	5	20	10	0	30	9422	4.98e-10	1.36e-07
PATE4	NaN	NaN	NaN	5236	1211	0	7	0	0	1	7	32186	5.59e-10	1.51e-07
RPS14	1087686	188	71	7630	2324	18585	7	0	21	0	21	20909	5.89e-10	1.56e-07
FKBP2	1613996	257	65	7301	2128	17976	7	0	0	2	0	48944	6.38e-10	1.67e-07
CCDC17	873800	161	27	30149	10108	7623	7	0	30	0	30	17731	7.36e-10	1.9e-07
IFI35	1507064	201	26	14315	4396	20055	7	7	11	0	18	24451	8.53e-10	2.17e-07
SLC7A11	141546	570	-1	25039	7511	42882	7	5	12	1	19	72583	8.9e-10	2.24e-07
C1orf204	NaN	NaN	NaN	11746	3563	16275	7	0	9	1	16	50813	9.25e-10	2.28e-07
PLCB1	85844	872	-34	65296	16226	128352	4	16	71	0	87	144578	9.31e-10	2.28e-07
GRM4	1013590	629	35	44765	13510	33726	6	4	9	2	56	199150	1.21e-09	2.92e-07
WDR64	172691	227	-16	56196	14154	68334	9	0	34	1	34	91280	1.28e-09	3.07e-07
GALP	500375	480	-61	6335	1456	16821	8	5	21	0	26	18277	1.48e-09	3.49e-07
MCF2	68546	NaN	-2	54467	12712	98133	7	5	7	2	15	208089	1.56e-09	3.62e-07
HSF2BP	878395	518	73	17101	4592	37800	7	0	14	0	14	42392	2.74e-09	6.3e-07
LRIT1	216124	810	-10	29785	9821	10668	4	35	16	0	51	20489	2.86e-09	6.51e-07
KLHL31	306333	404	20	31199	8974	8862	7	21	7	0	28	17836	3.12e-09	7e-07
NAV2	164305	496	9	122759	35875	175896	4	77	44	0	121	211771	3.44e-09	7.64e-07
FAM178B	677234	392	46	34664	10171	8127	9	16	16	0	32	18298	3.81e-09	8.37e-07
ZDHHC13	194027	625	11	32326	8267	35133	6	0	4	8	29	336588	4.27e-09	9.25e-07
ASPM	221779	614	-25	175588	45794	109221	14	39	21	0	60	155015	4.34e-09	9.3e-07
GDPD2	270766	NaN	38	29736	8841	41685	7	0	3	2	11	96733	4.43e-09	9.39e-07
CNOT6	625675	485	17	28588	7490	38913	7	0	9	2	13	77588	5.74e-09	1.2e-06
OR52D1	99343	946	-2	15211	4970	3948	5	28	7	0	35	8918	6.94e-09	1.44e-06
DOCK6	1691034	233	32	101948	31066	72828	6	33	19	0	52	103894	7.13e-09	1.46e-06
APC	247811	399	28	141141	39291	51450	7	25	6	0	31	90741	8.37e-09	1.7e-06
AGL	289704	595	9	80339	20461	123837	15	9	52	0	61	144298	1.18e-08	2.36e-06
WDR1	223391	873	42	31003	8414	26145	7	0	50	0	50	34559	1.36e-08	2.68e-06
ZFAND5	314501	333	18	11186	2779	21861	7	0	10	0	10	24640	1.36e-08	2.68e-06
SEC16A	1413299	233	44	115836	35238	66003	7	32	9	1	41	104699	1.67e-08	3.25e-06
RYR1	1481209	353	17	253645	72632	331296	3	58	57	0	115	403928	1.9e-08	3.66e-06
ADAMTS12	373086	875	7	80780	21679	111657	11	0	38	1	38	141022	1.92e-08	3.66e-06
FAM131C	876105	197	40	14203	4004	8001	10	23	34	0	57	12005	2.23e-08	4.2e-06
MAST3	1249693	226	42	64295	20419	41937	5	21	35	1	60	69363	2.27e-08	4.25e-06
PRR18	199596	556	18	13349	5299	0	7	19	0	0	19	5299	2.92e-08	5.4e-06
C5orf38	18983	986	-29	6741	2268	20097	5	0	1	3	34	188545	3.33e-08	6.1e-06
RFK	106798	603	-10	8071	2009	14637	7	2	5	0	7	16646	3.53e-08	6.4e-06
MAT2B	225938	681	11	17661	4620	25536	5	0	10	9	146	416836	4.06e-08	7.29e-06
MUC2	1467711	466	43	139552	41888	76482	35	71	70	0	141	118370	4.45e-08	7.91e-06
SPATA22	365088	515	14	18879	4725	19845	11	0	0	7	8	206941	4.59e-08	8.09e-06
C2orf83	186199	353	25	9191	2569	8589	18	0	0	3	10	234213	4.66e-08	8.14e-06
PRRC1	210691	763	12	21679	7091	25578	5	0	10	4	116	493934	5.08e-08	8.8e-06
PSMG4	NaN	NaN	NaN	9261	2667	0	18	0	0	50	1025	4802938	5.41e-08	9.28e-06
CALHM1	542721	170	51	16611	5334	5145	7	14	14	0	28	10479	5.77e-08	9.8e-06
C17orf49	1696302	360	24	9681	2898	26607	7	0	0	0	0	29505	6.21e-08	1.04e-05
POMT1	651666	272	34	38038	10682	70035	11	7	67	0	74	80717	6.25e-08	1.04e-05
LRP1	2190357	238	60	232435	61292	301434	11	39	78	0	117	362726	7.15e-08	1.18e-05
NAV3	23591	1077	-25	118391	33733	161700	12	3	54	0	57	195433	7.9e-08	1.29e-05
ITGA8	110825	853	-3	54901	14609	129549	10	0	40	0	40	144158	7.96e-08	1.29e-05
FAM3B	224593	506	24	12327	3129	31521	7	0	0	0	0	34650	9.79e-08	1.57e-05
MAN1B1	1836975	202	38	35035	10115	50001	7	7	66	0	73	60116	9.8e-08	1.57e-05
SH3YL1	304765	624	-18	17535	4893	27804	5	0	25	1	52	57323	1.17e-07	1.85e-05
CDH15	1307930	254	38	39634	12845	17493	5	9	24	1	71	53585	1.26e-07	1.99e-05
RTEL1	1110751	172	45	65793	18942	93912	9	23	63	1	98	125748	1.29e-07	2.01e-05
MASTL	386910	555	43	44646	11718	51555	5	12	22	0	34	63273	1.34e-07	2.07e-05
LRP8	563155	310	23	48937	13307	65667	10	7	21	0	28	78974	1.4e-07	2.14e-05
INPP4B	51592	807	10	47936	12187	96978	8	6	34	0	40	109165	1.4e-07	2.14e-05
C21orf2	1153513	308	65	12586	4109	9051	5	2	7	4	77	150878	1.47e-07	2.22e-05
FAM166A	1724821	399	43	16254	4326	21987	7	2	0	1	2	33453	1.53e-07	2.29e-05
GALNTL5	309129	476	12	22841	5803	39900	11	0	2	4	4	171031	1.6e-07	2.38e-05
LILRB3	717623	458	-6	31549	9338	28602	13	7	27	0	34	37940	1.69e-07	2.48e-05
NAAA	483325	429	44	18284	5383	43827	12	0	13	4	48	189035	1.81e-07	2.64e-05
C2orf71	471053	404	28	62405	18886	6804	9	27	5	0	32	25690	2.01e-07	2.92e-05
EPHB2	568787	464	29	49630	13874	66339	8	7	6	0	13	80213	2.04e-07	2.93e-05
SLC45A4	277190	239	57	38878	12047	24381	9	41	12	1	60	45045	2.08e-07	2.97e-05
SLU7	197504	619	30	31143	7098	58191	7	0	0	1	0	75803	2.18e-07	3.09e-05
WDR19	604829	230	49	70133	17500	75264	4	4	32	0	36	92764	2.34e-07	3.29e-05
GRM6	434745	839	2	42252	13818	31290	7	23	54	0	77	45108	2.72e-07	3.8e-05
NF1	462449	396	26	145943	39004	251517	5	5	27	3	41	397649	2.82e-07	3.91e-05
AHRR	808969	399	34	35987	11242	69594	21	0	62	0	62	80836	3.22e-07	4.44e-05
COL1A1	1277832	210	26	72093	24402	135513	7	7	84	0	91	159915	3.26e-07	4.45e-05
ZNF623	2198262	229	33	26971	6902	4326	7	9	7	1	40	25921	3.3e-07	4.48e-05
GPA33	287664	611	-1	16261	4403	28665	5	0	12	4	47	174594	3.38e-07	4.55e-05
PHYH	246468	433	33	17591	4480	33873	9	2	14	0	16	38353	3.59e-07	4.78e-05
MT4	598942	187	24	3542	679	14658	17	0	0	1	11	134792	3.6e-07	4.78e-05
SORCS2	279342	555	36	57869	17395	43890	9	5	48	1	60	69902	4.25e-07	5.6e-05
ITPR3	1401905	205	38	135996	37128	182973	15	36	97	0	133	220101	4.41e-07	5.78e-05
PCGF2	1158356	207	39	17395	5138	22050	7	0	2	0	2	27188	5.15e-07	6.67e-05
GIPC1	981470	204	34	16303	5243	16191	5	0	6	5	27	180810	5.16e-07	6.67e-05
LCN10	1898901	190	39	10136	2989	14805	7	0	0	0	0	17794	5.26e-07	6.75e-05
FBLN2	375523	199	36	40495	10997	23541	9	26	17	0	43	34538	5.64e-07	7.19e-05
RNASE7	937278	320	20	7812	2163	2688	12	0	0	1	0	99344	5.69e-07	7.21e-05
MRE11A	320374	589	-10	37044	9135	81711	5	0	16	3	43	218204	6.14e-07	7.69e-05
FAM173A	1207790	194	33	11172	4116	1764	6	6	18	0	24	5880	6.16e-07	7.69e-05
PLEC	2478735	247	25	236719	75719	67935	11	49	41	0	90	143654	6.43e-07	7.95e-05
HMHA1	2387949	206	26	56469	17010	36561	9	22	25	0	47	53571	6.45e-07	7.95e-05
RAB36	261227	555	48	17122	4802	34209	7	5	86	0	91	39011	6.58e-07	8.06e-05
CHAT	NaN	NaN	NaN	38213	11158	61299	13	7	16	1	30	103432	6.8e-07	8.27e-05
MTMR3	752285	253	29	60914	16786	73815	7	7	15	1	23	109578	7.03e-07	8.5e-05
ODF2	1916608	160	35	44653	11753	75348	9	0	5	1	10	118832	8.06e-07	9.68e-05
PLEKHH1	483892	311	46	68355	19992	56952	9	14	40	0	54	76944	9.05e-07	0.000108
PPAPDC1A	261792	849	5	13748	3892	31836	6	8	0	0	8	35728	9.08e-07	0.000108
MYOM1	593610	424	50	86233	23093	101472	15	12	38	0	50	124565	9.66e-07	0.000114
CROCC	681579	247	45	98182	32018	63105	14	18	60	0	78	95123	9.78e-07	0.000114
PLA2G4E	733131	267	42	42574	11858	36309	5	12	42	0	54	48167	9.79e-07	0.000114
OR52E8	203856	922	-5	15281	4711	2100	7	3	0	0	3	6811	1.05e-06	0.000122
MYO7A	442776	450	42	113008	31304	70497	12	14	58	0	72	101801	1.21e-06	0.000139
CAMKK1	505430	215	30	27783	7875	55755	5	7	2	4	28	175266	1.49e-06	0.000171
COL21A1	263671	483	-11	48713	14077	39165	3	9	29	3	54	78246	1.51e-06	0.000172
NCAPG	271201	1073	21	51940	13790	73122	9	0	11	1	11	101213	1.53e-06	0.000173
VWA3B	361135	716	28	66311	17542	131586	13	8	16	0	24	149128	1.61e-06	0.000181
UTS2	375594	415	23	8659	2219	22974	10	0	10	0	10	25193	1.64e-06	0.000183
DSPP	500313	623	-7	70126	12236	14259	5	11	8	1	37	55405	2.35e-06	0.000261
NOTCH2	429750	510	14	124866	33642	139440	7	3	37	0	40	173082	0.000511	0.000263
MYO16	108921	641	-19	93842	26131	122451	7	22	41	3	75	186991	2.39e-06	0.000264
TMCC2	690215	169	34	34286	10780	17514	5	15	0	0	15	28294	2.98e-06	0.000327
GFRA1	33734	913	-25	23716	6398	26082	6	7	0	0	7	32480	3.06e-06	0.000334
HHLA1	NaN	NaN	NaN	27335	7441	0	5	14	0	0	14	7441	3.16e-06	0.000342
USO1	482408	363	51	47299	11963	58695	14	0	40	0	40	70658	3.29e-06	0.000355
STAC	151436	827	-17	20951	5320	34062	5	5	15	0	20	39382	3.68e-06	0.000395
CLDN5	770036	298	22	14091	5145	1848	7	0	2	0	2	6993	3.78e-06	0.000403
ARVCF	616246	217	37	46669	15512	38871	13	7	53	0	60	54383	4.06e-06	0.00043
CRISP3	67784	1246	-2	12992	3094	34104	14	1	0	14	34	691222	4.37e-06	0.000461
POLE	724450	495	35	116473	31682	197106	5	17	73	0	90	228788	4.55e-06	0.000477
ZFP91	284768	644	2	28826	7987	41853	5	0	17	2	21	82334	4.76e-06	0.000497
WNK2	479663	408	49	106568	35518	62433	2	30	38	0	68	97951	4.86e-06	0.000503
LASP1	1255539	159	41	13748	3262	24486	5	5	14	0	19	27748	5.02e-06	0.000518
STON1-GTF2A1L	75084	934	-3	59332	16079	40551	3	7	52	0	59	56630	5.39e-06	0.000552
H2BFWT	439642	NaN	30	8533	2765	7392	12	0	0	3	2	107380	6.14e-06	0.000626
STAU2	261922	447	16	31633	8414	44604	5	0	17	0	17	53018	6.29e-06	0.000638
BRWD3	150153	NaN	-20	92799	24150	120246	8	0	0	0	0	144396	6.77e-06	0.000682
PPP1R3G	NaN	NaN	NaN	16765	5852	0	7	14	0	0	14	5852	7.32e-06	0.000735
SCN1A	98532	550	-11	101983	26789	100611	9	14	42	0	56	127400	7.55e-06	0.000754
ZDBF2	328087	597	18	117887	30730	10017	13	14	0	0	14	40747	7.62e-06	0.000755
MFHAS1	164853	395	34	49882	16625	11046	7	0	21	0	21	27671	7.65e-06	0.000755
CWC22	35642	927	7	47362	11417	18921	12	14	33	0	47	30338	7.91e-06	0.000777
PRR15	313344	579	-1	6272	1918	483	7	7	8	0	15	2401	8.46e-06	0.000827
FRMD1	142012	702	-17	27853	7910	26103	7	14	30	0	44	34013	9.94e-06	0.000967
TLR6	316028	437	75	39935	10360	2184	5	15	0	0	15	12544	1.02e-05	0.000987
