# Supplementary material for: Identification of acquired Notch3 dependency in metastatic Head and Neck Cancer
Source: Commun Biol. 2023 May 18;6:538. doi: 10.1038/s42003-023-04828-9 (PMC10195806; doi:10.1038/s42003-023-04828-9)
Supplement: Supplementary file 5 — Supplementary data 2 [file 42003_2023_4828_MOESM5_ESM.xlsx]

## Sheet: Supplementary data 2
Cell line	Sex	Age	Primary tumor	TNM	Specimen site	Type of	Grade
		yrs	location			lesion
UT-SCC-1A	F	75	gingivae	T2N1M0	gingiva	rec	G2
UT-SCC-1B	F	75	mandibulae	T2N1M0	gingiva	rec	G2
UT-SCC-16A	F	77	scc linguae	T3N0M0	tongue	pri	G3
UT-SCC-16B	F	77	scc linguae	T3N0M0	neck	met	G3
UT-SCC-19A	M	44	glottic larynx	T4N0M0	larynx	pri	G2
UT-SCC-19B	M	44	glottic larynx	T4N0M0	larynx	pri	G2
UT-SCC-20A	F	58	floor of mouth	T1N0M0	floor of mouth	pri	G2
UT-SCC-24A	M	41	scc linguae	T2N0M0	tongue	pri	G2
UT-SCC-24B	M	41	scc linguae		neck	met	G2
UT-SCC-42A	M	43	supraglottic larynx	T4N3M0	larynx	pri	G3
UT-SCC-42B	M	43	supraglottic larynx	T4N3M0	neck	pri	G3
UT-SCC-43A	F	75	gingiva of mandibula	T4N1M0	gingiva of mandib.	pri	G2
UT-SCC-54A	F	58	buchal mucosa	T2N0M0	buchal mucosa	pri	G1
UT-SCC-54B	F	58	buchal mucosa	T2N0M0	buchal mucosa	rec	G1
UT-SCC-54C	F	58	buchal mucosa		neck	met
UT-SCC-60A	M	59	left tonsilla	T4N1M0	tonsil (left)	pri	G1
UT-SCC-60B	M	59	left tonsilla	T4N1M0	neck	met	G1
UT-SCC-63A	M	52	gingiva of mandibula	T4N0M0	gingiva	pri	G1
UT-SCC-74A	M	31	SCC linguae	T3N1M0	tongue	pri	G1-G2
UT-SCC-74B	M		SCC linguae met colli	rN2	neck	met	G2
UT-SCC-79A	F	80	ca faciei parotis met	N2BM0	parotis	met	G2
UT-SCC-79B	F		(primaari ollut T2N0 G2)		neck	met	G2
UT-SCC-126A	F	81	SCC labis inferioris	T2N1M0	lower lip	rec	G1
UT-SCC-126B	F	81	SCC labis inferioris	T2N1M0	lower lip	met	G1
UT-SCC-110A	M	37	SCC gingivae max l.sin	T4N0M0	maxilla	rec	G3
UT-SCC-110B	M	37	SCC gingivae max l.sin	T4N0M0	neck	met	G4
UT-SCC-8	M	42	supraglottic larynx	T2N0M0	larynx	pri	G1
UT-SCC-90	M	35	SCC linguae	T1N0M0	floor of mouth	HPV+	G2
VU-SCC-147	M	58	floor of mouth			HPV+
*
