# Supplementary material for: Identification of acquired Notch3 dependency in metastatic Head and Neck Cancer
Source: Commun Biol. 2023 May 18;6:538. doi: 10.1038/s42003-023-04828-9 (PMC10195806; doi:10.1038/s42003-023-04828-9)
Supplement: Supplementary file 7 — Supplementary data 4 [file 42003_2023_4828_MOESM7_ESM.xlsx]

## Sheet: 1.5fcupinmetall3
Supplementary data 4
	# Notes : Fold change >= 1.5
	#Entity List : 1.5fcupinmet-intersectall3
	#Interpretation : patient - site
	#Experiment : patients54-60-74-normoxia-prim-met
	#Fold-Change cut-off : 1.5
	#Pairing option : Pairs of conditions
	#Condition pairs :
	#[54-metastasis] vs [54-primary]
	#[60-metastasis] vs [60-primary]
	#[74-metastasis] vs [74-primary]
	#Minimum number of pairs:3 out of 3 condition pairs.
	# Technology : Illumina.SingleColor.HumanHT-12_V4_0_R2_15002873_B
	# Owner : gxuser
	# Created On : Mon Sep 21 15:23:08 EDT 2015
ILMN_Gene	ProbeID	FC (abs) ([54-metastasis] vs [54-primary])	FC (abs) ([60-metastasis] vs [60-primary])	FC (abs) ([74-metastasis] vs [74-primary])	FC ([54-metastasis] vs [54-primary])	Log FC ([54-metastasis] vs [54-primary])	Regulation ([54-metastasis] vs [54-primary])	FC ([60-metastasis] vs [60-primary])	Log FC ([60-metastasis] vs [60-primary])	Regulation ([60-metastasis] vs [60-primary])	FC ([74-metastasis] vs [74-primary])	Log FC ([74-metastasis] vs [74-primary])	Regulation ([74-metastasis] vs [74-primary])	[54A N1, 54, primary](raw)	[54A N2, 54, primary](raw)	[54A N3, 54, primary](raw)	[54C N1, 54, metastasis](raw)	[54C N2, 54, metastasis](raw)	[54C N4, 54, metastasis](raw)	[60A N1, 60, primary](raw)	[60A N2, 60, primary](raw)	[60A N3, 60, primary](raw)	[60B N1R, 60, metastasis](raw)	[60B N2R, 60, metastasis](raw)	[60B N3, 60, metastasis](raw)	[74A N1, 74, primary](raw)	[74A N2, 74, primary](raw)	[74A N3, 74, primary](raw)	[74B N1, 74, metastasis](raw)	[74B N2, 74, metastasis](raw)	[74B N3, 74, metastasis](raw)	[54A N1, 54, primary](normalized)	[54A N2, 54, primary](normalized)	[54A N3, 54, primary](normalized)	[54C N1, 54, metastasis](normalized)	[54C N2, 54, metastasis](normalized)	[54C N4, 54, metastasis](normalized)	[60A N1, 60, primary](normalized)	[60A N2, 60, primary](normalized)	[60A N3, 60, primary](normalized)	[60B N1R, 60, metastasis](normalized)	[60B N2R, 60, metastasis](normalized)	[60B N3, 60, metastasis](normalized)	[74A N1, 74, primary](normalized)	[74A N2, 74, primary](normalized)	[74A N3, 74, primary](normalized)	[74B N1, 74, metastasis](normalized)	[74B N2, 74, metastasis](normalized)	[74B N3, 74, metastasis](normalized)
TCEAL3	4780072	8.18811	1.67898	2.14751	8.18811	3.03353	up	1.67898	0.747589	up	2.14751	1.10266	up	225.2	160	315.4	1556.1	1056.8	1561.6	204.9	280.5	286.2	338.9	294.6	306.7	241.5	346.9	301.9	1004.4	845	624.2	-1.05491	-1.03295	-0.187881	2.42981	2.19814	2.19689	-0.532209	-0.391472	-0.372859	0.187881	0.515149	0.243197	-0.480968	-0.499478	-0.494826	0.706711	0.605967	0.520041
SEMA4B	5080280	3.86696	1.8641	1.53173	3.86696	1.9512	up	1.8641	0.898482	up	1.53173	0.61516	up	513.9	334.8	620.2	1490.5	1070.3	1402.9	692.1	818.5	1013.9	1266.6	834.1	1056	232.2	323.2	334.6	647.6	587.8	452.8	-0.964051	-0.944253	-0.188813	1.40326	1.25345	1.09977	0.306595	0.188813	0.445315	1.15562	1.27786	1.20269	-1.49425	-1.53248	-1.31378	-0.818003	-0.812946	-0.864088
TMED10P	1260129	3.78021	1.66968	1.6032	3.78021	1.91847	up	1.66968	0.739573	up	1.6032	0.680951	up	1608.1	933.1	969.6	3065.4	2369.9	3961.5	2551.3	3421.6	3108.5	4144.7	2424.6	3696.2	2187.9	4047.5	2727.3	7142.9	6529	4747	-1.70249	-1.81699	-1.85647	0.125582	0.0497828	0.204089	-0.134318	-0.0497837	-0.267653	0.612321	0.496821	0.657823	-0.600593	-0.373344	-0.747734	0.127737	0.130271	0.0631733
IFI27	3990170	2.60517	2.23608	6.40206	2.60517	1.38138	up	2.23608	1.16097	up	6.40206	2.67854	up	4411.5	3628.1	4164.7	9003.2	6505.3	10195.6	5267	6117.9	6096.8	11486	5839.2	10688.9	1543.4	2303.7	1776	16120.9	16518	12061.4	-1.33576	-0.928083	-0.848891	0.445488	0.224629	0.361281	-0.224629	-0.343734	-0.383677	0.968121	0.503207	1.05954	-2.23092	-2.34297	-2.47271	0.244927	0.374426	0.369667
NRG1	1940128	2.49578	1.75303	1.74296	2.49578	1.31949	up	1.75303	0.809855	up	1.74296	0.801543	up	206.9	135.8	136.1	276.4	240.9	421.7	90.9	103.8	120.6	190.2	112.9	188.3	130.4	162	168.7	356.1	351.4	266.2	0.0548391	-0.0604439	-0.0924492	1.094	1.23816	1.52826	-0.62387	-0.597005	-0.328363	0.492396	-0.154681	0.54261	-0.294423	-0.142812	-0.0548396	0.601138	0.693102	0.618314
GMNN	4830373	2.47463	1.60262	2.19267	2.47463	1.30721	up	1.60262	0.68043	up	2.19267	1.13269	up	309	179	201.4	423.9	335.8	468.4	246.7	276.5	421.5	475.3	249.3	374.5	363.6	729.8	613.2	1738.2	1619.4	1169.7	-1.10988	-1.3157	-1.23402	0.116632	0.112707	0.0326996	-0.697025	-0.849003	-0.294605	0.265815	-0.21602	0.150863	-0.343186	0.00392818	-0.00392818	1.01551	1.07718	0.962197
CALR	2760370	2.34296	2.4041	2.05815	2.34296	1.22834	up	2.4041	1.2655	up	2.05815	1.04135	up	1133.5	722.4	1500.2	1595.7	1282	2672.6	1159.4	1366.6	1365.6	2440.3	1431.2	2535.3	657.6	854.8	729.1	2175.3	2339.7	1345.8	-0.88643	-0.852592	0.101221	0.518439	0.542064	0.986702	0.0545073	-0.0545063	-0.124156	1.13263	1.07207	1.46764	-1.00606	-1.29274	-1.26849	-0.176881	0.0695639	-0.335919
CKAP4	4490528	2.17326	2.39607	1.52042	2.17326	1.11986	up	2.39607	1.26067	up	1.52042	0.60447	up	2854.3	1904.7	1860.5	3626	2589.1	4116.1	1641.3	2112	2347.8	3769.9	2413.3	3711.7	849.1	1440.6	1222	2451.8	2170.1	1860.1	-0.0771132	-0.0157537	-0.162922	1.14431	0.930675	1.0288	0.0157537	0.0402174	0.10149	1.2377	1.25983	1.44194	-1.19008	-1.12397	-1.11055	-0.582826	-0.594186	-0.434172
ITGA5	6330338	2.14299	3.43454	2.61513	2.14299	1.09963	up	3.43454	1.78012	up	2.61513	1.38689	up	722.2	488.8	679	1255.5	745.5	860.2	366.7	475.5	473.1	1207.3	988.6	807.7	179.8	241.6	235.6	855	804.4	608.5	-0.0641537	0.0411205	0.370315	1.61335	1.20431	0.828501	-0.209584	-0.170633	-0.215091	1.517	2.00467	1.22338	-1.43824	-1.42211	-1.3354	-0.0215969	0.0215969	-0.0350914
IFI6	1010246	2.1394	25.3654	9.55583	2.1394	1.09721	up	25.3654	4.66479	up	9.55583	3.25638	up	386.2	267.1	299.4	434	366.8	695.7	186.4	213	195.3	4344.4	2324.2	3803.5	161.9	217.5	163.2	2154.6	2320	2728.9	-0.542624	-0.472672	-0.430985	0.430985	0.535033	0.879315	-0.830148	-0.934399	-1.05524	3.80981	3.54201	3.82276	-1.24855	-1.19144	-1.47781	1.59272	1.84148	2.41714
TK1	4730196	2.10469	1.62933	4.65201	2.10469	1.07361	up	1.62933	0.704275	up	4.65201	2.21785	up	561.6	368.7	372.7	584.6	571.1	739.3	263.9	414.2	364.8	526.1	229	535.2	308.5	459.8	383.7	2641.1	2237.2	2021.1	-0.0412931	-0.0103588	-0.0960197	0.895211	1.19271	0.985228	-0.310293	0.0103579	-0.208247	0.709139	-0.0801268	0.975629	-0.282831	-0.314874	-0.334433	1.88853	1.79722	2.03567
OAS3	990768	2.02891	3.39746	3.4619	2.02891	1.02071	up	3.39746	1.76446	up	3.4619	1.79157	up	516	371.6	419	587.9	448.3	880.7	285.3	409.5	408	1043.8	515.5	1128.1	209.7	279.1	256.4	1273.3	1173.2	936	-0.618953	-0.464118	-0.388267	0.435903	0.388267	0.766614	-0.664066	-0.470281	-0.515052	1.1966	0.818278	1.62909	-1.30664	-1.35998	-1.33177	0.446043	0.453216	0.477043
ITM2C	1110669	2.01499	3.04369	2.38459	2.01499	1.01077	up	3.04369	1.60582	up	2.38459	1.25374	up	517.8	346.7	389.6	559.5	548.2	651.5	638.5	787.6	952.4	1838.6	1356.5	1587.6	263.6	402.5	355.2	1134.6	1099.3	848.2	-0.961468	-0.905849	-0.84589	0.0114088	0.32688	-0.019187	0.172378	0.119921	0.356812	1.70907	1.98242	1.77508	-1.31242	-1.28126	-1.24014	-0.080389	0.0191965	-0.0114079
CCL5	7570408	1.99227	3.42314	1.54795	1.99227	0.994411	up	3.42314	1.77532	up	1.54795	0.630358	up	383.3	276.9	245.3	498.5	348.9	442.8	157.3	151.9	157	482.6	320.9	368.4	219.6	253.6	238.4	553.7	489.3	357.6	-0.154886	-0.0163298	-0.291054	1.04334	0.852303	0.625325	-0.694495	-1.01757	-0.960394	0.964584	0.890057	0.798862	-0.385325	-0.613395	-0.564863	0.178295	0.132864	0.0163307
ARHGDIA	4760255	1.92607	1.81657	2.33952	1.92607	0.945662	up	1.81657	0.86122	up	2.33952	1.22622	up	1024	564.9	801.1	1039.4	790	1359.7	419.3	504.7	693.8	683.3	487.7	860.2	468.9	655.8	663.5	2226.6	2080.9	1116.5	-0.239068	-0.408942	-0.0289888	0.690758	0.636965	0.832265	-0.668923	-0.736251	-0.312258	0.0289879	0.174272	0.662968	-0.705954	-0.873021	-0.623535	0.631709	0.672905	0.171522
TMEM14B	2940044	1.90917	1.6779	1.5531	1.90917	0.932948	up	1.6779	0.74666	up	1.5531	0.635155	up	2397	1572	1879.8	2748.9	2003.6	3262.3	888.2	1082.8	1525.9	1742.6	814.3	1422	2166.1	3861.5	3409.3	8106.1	6433.3	4706.1	-0.46403	-0.421377	-0.275505	0.628469	0.459764	0.549699	-1.01846	-1.08449	-0.664093	-0.0303707	-0.448144	-0.0485535	0.0303707	0.191886	0.232865	0.926433	0.74603	0.688125
DDX60	7610053	1.90881	1.89387	1.89938	1.90881	0.93267	up	1.89387	0.92134	up	1.89938	0.925526	up	329.7	183.5	218.4	318.8	245.4	481	188.8	257.4	191.8	357.7	218.2	343.7	158.4	191.4	202.9	484.7	475	375.8	-0.222915	-0.477812	-0.3222	0.483603	0.417471	0.87401	-0.284128	-0.142326	-0.558908	0.629401	0.337277	0.811981	-0.75839	-0.806709	-0.643876	0.142325	0.221034	0.204243
APH1A	1850221	1.88094	2.19185	1.78234	1.88094	0.911456	up	2.19185	1.13215	up	1.78234	0.833776	up	1253.2	866.2	1329	1594.1	1096.2	1905.3	694.8	856.4	931.1	1382.1	847.1	1483.3	389.3	496.8	455.3	1063.2	1101.8	823.9	-0.0540133	0.0910416	0.59885	1.18846	0.970925	1.21086	-0.00518036	-0.0496273	0.00518036	0.970925	0.99112	1.38478	-1.07456	-1.33574	-1.23539	-0.489473	-0.28674	-0.368148
CRELD2	6560390	1.86599	2.90095	4.17542	1.86599	0.89994	up	2.90095	1.53652	up	4.17542	2.06192	up	740.9	477.1	698.2	897.7	712.3	843.4	508.7	604.3	607.8	1583.6	772	1055.5	455.9	647.2	707.6	3865.1	3264.7	2672.7	-0.634234	-0.599739	-0.196191	0.537173	0.536291	0.196191	-0.334669	-0.431462	-0.481721	1.34591	0.982038	1.03377	-0.70632	-0.845947	-0.480144	1.40074	1.32735	1.42526
CANT1	5860358	1.79267	3.52026	2.13765	1.79267	0.842111	up	3.52026	1.81568	up	2.13765	1.09602	up	621	373.5	591	691.8	455.6	846	331.5	359.3	457.3	910.7	636.5	1289.1	233.7	383.1	314.4	894.4	885.4	722.4	-0.375772	-0.45152	0.0855207	0.660805	0.411054	0.712703	-0.456224	-0.651963	-0.349442	1.00078	1.15788	1.83075	-1.13905	-0.987901	-1.05408	-0.0554047	0.0554047	0.107047
CA2	2060674	1.75632	2.78679	1.65373	1.75632	0.812559	up	2.78679	1.4786	up	1.65373	0.725725	up	2517.3	1322.3	2459.3	2445	2187.7	3046.8	213.5	314.6	414.5	754.9	473.4	568.2	652.5	1358.1	1034.4	2503.9	2009	1528.9	0.675352	0.415977	1.20026	1.53042	1.65185	1.547	-2.03844	-1.7985	-1.44267	-0.220527	-0.275722	-0.347552	-0.637838	-0.282375	-0.404945	0.39667	0.234819	0.220527
GGH	2510338	1.75437	1.53654	2.2421	1.75437	0.810955	up	1.53654	0.619683	up	2.2421	1.16485	up	1303.1	787.9	775.7	1199.6	889.3	1380.4	1243.9	1520.2	2101.8	2198.9	1159	1663.7	1178.1	2187	1694	5985.7	5356.1	3361.1	-0.774529	-0.813413	-0.953056	-0.00211144	-0.0813208	-0.0247002	0.0580769	0.00211144	0.39343	0.878645	0.681851	0.752171	-0.247055	-0.0670328	-0.190653	1.08224	1.05922	0.848353
C1GALT1C1	6020377	1.73742	2.06802	2.15795	1.73742	0.796949	up	2.06802	1.04825	up	2.15795	1.10966	up	540.5	320.8	571.6	607.6	461.8	644.8	548.1	718.4	911.9	1415.5	658.4	1038.4	473.7	664	584.4	1922	1685.7	1088.1	-0.940619	-1.04239	-0.345874	0.0925178	0.0429335	-0.0734911	-0.0953169	-0.0429325	0.247736	1.29536	0.825134	1.13374	-0.523891	-0.682821	-0.629764	0.602997	0.579685	0.309821
CYB561	840446	1.73587	1.66367	1.93726	1.73587	0.795659	up	1.66367	0.734368	up	1.93726	0.954014	up	518.9	323.2	499.6	547.6	411.3	680.9	318.2	464.6	369.5	482.1	353.3	505.2	206.6	313.3	214.1	635.1	538.7	600.1	-0.212629	-0.248836	0.249762	0.730522	0.654593	0.790158	-0.113774	0.100429	-0.251504	0.510743	0.604618	0.822892	-0.927715	-0.826186	-1.15416	-0.100429	-0.195681	0.250088
LOC728755	5670280	1.71757	1.71933	1.88631	1.71757	0.78037	up	1.71933	0.78185	up	1.88631	0.915566	up	407.2	321.4	350.2	442.7	362.2	533.4	250.4	361.3	253.3	360.6	351.8	341.2	273.6	366.1	286	876.5	790.7	574.6	-0.435843	-0.16591	-0.158774	0.50392	0.551817	0.524845	-0.358745	-0.157049	-0.670166	0.157049	0.688228	0.314314	-0.421415	-0.555119	-0.695531	0.406508	0.390906	0.277217
COMMD4	2370093	1.70971	1.69487	1.66179	1.70971	0.773753	up	1.69487	0.761177	up	1.66179	0.732738	up	780.7	571.2	620.9	801.2	713.6	812.2	416.1	467.8	749.8	889.2	438.1	600.8	599	941.6	904	2187.6	1528.5	1275.7	-0.505347	-0.301239	-0.306795	0.421531	0.590387	0.19596	-0.586009	-0.749717	-0.112527	0.508167	0.0996237	0.227488	-0.274115	-0.298009	-0.0996237	0.702492	0.360581	0.463393
GGH	160615	1.69796	1.76896	2.55509	1.69796	0.763804	up	1.76896	0.822898	up	2.55509	1.35337	up	277.3	179.7	157.6	273.6	220.5	294	231.2	260.2	386	408	276.8	413.5	452.6	814.7	645.8	2807.4	2081.2	1345.8	-1.01673	-1.08001	-1.3335	-0.342279	-0.338759	-0.45779	-0.569782	-0.702337	-0.19195	0.272429	0.19195	0.540245	0.194569	0.384111	0.295685	1.90673	1.62989	1.39786
EHBP1L1	6400224	1.69672	2.13042	1.6046	1.69672	0.762747	up	2.13042	1.09114	up	1.6046	0.68221	up	602	354	582.3	601.6	486.6	702.6	423.6	511.5	696.1	801.7	774.8	707.6	273.9	298.9	302.3	623.4	651.9	504.9	-0.280956	-0.395075	0.197158	0.59697	0.635269	0.577129	0.0321159	-0.0321159	0.381345	0.959072	1.62943	1.06626	-0.776067	-1.14843	-0.973987	-0.393181	-0.210258	-0.24842
ERGIC2	6660674	1.66976	1.68831	3.44575	1.66976	0.739645	up	1.68831	0.755582	up	3.44575	1.78482	up	511.1	238.9	254.4	402.1	287.6	469.1	283.1	293	450.9	425.6	304.5	489.9	444.4	741	593.8	3527.7	2658	1790.6	-0.446201	-0.897601	-0.909959	0.0354614	-0.11649	0.0462027	-0.492118	-0.765346	-0.186915	0.111696	0.142826	0.567844	-0.0466909	0.0380077	-0.0354624	1.99064	1.74475	1.57491
ITGB4	1570598	1.63699	2.7495	1.79447	1.63699	0.711044	up	2.7495	1.45917	up	1.79447	0.843559	up	192.7	131.7	211.8	235.8	195.8	261.2	265.5	337.7	322.7	613.2	416.2	807.5	169.2	278.6	192.2	508.9	487.1	412.8	-0.959979	-1.03373	-0.448864	-0.0986328	-0.0605621	-0.150244	0.12792	0.150083	0.0605621	1.33092	1.36458	2.02057	-0.734632	-0.467115	-0.795346	0.11899	0.168951	0.245643
PTHLH	1980593	1.62755	2.76553	1.95569	1.62755	0.702699	up	2.76553	1.46756	up	1.95569	0.967676	up	914.7	637.8	738.1	919	689.8	982.6	180.3	216	190.9	470.6	287.8	435.4	629.8	988.2	780.5	2191.4	1951.7	1594.7	-0.0686092	0.0675669	0.154342	0.831017	0.756551	0.673827	-1.57713	-1.60938	-1.78436	-0.16691	-0.380123	-0.0211763	0.017087	-0.017087	-0.087965	0.922256	0.906368	0.98644
TGFBI	7650358	1.62172	2.11307	1.87303	1.62172	0.697526	up	2.11307	1.07934	up	1.87303	0.905376	up	12920.3	8200.6	11433.4	13758.4	12655.8	16311.9	5553.1	7390.8	8151.9	13029.4	8662.4	9293	7151.6	10443.3	9000.1	25318.2	23183.4	16821.2	-0.507761	-0.522752	-0.155171	0.259442	0.350661	0.296789	-0.863222	-0.802968	-0.758897	0.41083	0.206188	0.195909	-0.669106	-0.783738	-0.761769	0.173172	0.15517	0.173172
CTSL2	1430477	1.61853	2.1385	3.25898	1.61853	0.694681	up	2.1385	1.0966	up	3.25898	1.70442	up	1357.5	816.1	1422.2	1171.2	1112.2	1776.1	650.7	822.3	891.9	1333.5	898.2	1145.1	406.9	654.9	496.4	2477.1	2318.2	1629.2	-0.585306	-0.628448	0.0625744	0.109985	0.354477	0.468401	-0.743079	-0.755651	-0.693999	0.277751	0.460632	0.358688	-1.65144	-1.61556	-1.75243	0.0342102	0.0938273	-0.0342092
SLFN11	1990379	1.57838	6.20019	1.84794	1.57838	0.658443	up	6.20019	2.63231	up	1.84794	0.885919	up	824.3	434.8	828.7	702.5	590.7	956.2	244.1	302.8	343.4	1538.4	994.8	1127.7	426.8	642.1	612.1	1452.6	1249.8	1086.7	-0.52904	-0.792849	0.0130472	0.130398	0.217512	0.318577	-1.44743	-1.45584	-1.30394	1.25527	1.36324	1.07122	-0.841976	-0.906001	-0.737454	0.0504532	-0.0130472	0.134918
PARP9	5700735	1.57809	1.82577	2.93643	1.57809	0.658175	up	1.82577	0.868508	up	2.93643	1.55406	up	425.7	287.8	306.5	433.1	293.4	430.7	280.6	339.9	295.4	441.9	294.2	476.4	220.1	282.1	218.6	994.6	1016.7	788.3	-0.391825	-0.333971	-0.366408	0.454468	0.214449	0.213405	-0.213404	-0.256282	-0.46722	0.460779	0.377501	0.830338	-0.754983	-0.867121	-1.04546	0.560782	0.727592	0.70625
ITM2C	2650762	1.56681	3.31238	1.94743	1.56681	0.647829	up	3.31238	1.72787	up	1.94743	0.961571	up	464.9	276.7	340.5	388.4	290.3	554.9	522.4	636	660	1563.8	946.9	1480.2	230.4	387.3	378	844.8	804.5	736	-0.656414	-0.765835	-0.587975	-0.0894289	-0.181244	0.203935	0.313288	0.259983	0.264364	1.93551	1.94297	2.14276	-1.06135	-0.875303	-0.712814	-0.0300674	0.0300674	0.235248
ITM2B	6380315	1.56267	1.68415	1.63243	1.56267	0.644015	up	1.68415	0.752021	up	1.63243	0.707024	up	5977.2	3692.2	4395.2	5462.8	4292.6	7952.8	4159.1	5437.1	8372.8	7433.3	4917	6813.9	2296.6	3818.4	2855.6	8467.9	6082.9	4832.9	-0.206475	-0.252446	-0.0933313	0.393585	0.299815	0.686391	0.0933313	0.151873	0.686391	1.0316	0.987741	1.16832	-0.992249	-0.9317	-1.13437	-0.127612	-0.444228	-0.365404
PCOLCE2	4810445	1.53366	1.89335	1.67214	1.53366	0.616977	up	1.89335	0.920943	up	1.67214	0.741697	up	125.6	96.3	92.1	132.8	120.1	175.7	92.2	118.6	102.7	177.5	152.8	168.4	91.9	91.5	102.4	228.3	216.6	163.5	-0.311922	-0.371968	-0.414106	0.148395	0.186416	0.418124	-0.364826	-0.148396	-0.376871	0.609669	0.702035	0.561031	-0.452514	-0.538535	-0.424897	0.267724	0.322179	0.219241
[truncated: 25 more columns]

## Sheet: 1.5fcdowninmetall3
Supplementary table 4
	# Notes : Fold change >= 1.5
	#Entity List : 1.5fcdowninmet-intersect
	#Interpretation : patient - site
	#Experiment : patients54-60-74-normoxia-prim-met
	#Fold-Change cut-off : 1.5
	#Pairing option : Pairs of conditions
	#Condition pairs :
	#[54-metastasis] vs [54-primary]
	#[60-metastasis] vs [60-primary]
	#[74-metastasis] vs [74-primary]
	#Minimum number of pairs:3 out of 3 condition pairs.
	# Technology : Illumina.SingleColor.HumanHT-12_V4_0_R2_15002873_B
	# Owner : gxuser
	# Created On : Mon Sep 21 15:24:48 EDT 2015
ILMN_Gene	ProbeID	FC (abs) ([54-metastasis] vs [54-primary])	FC (abs) ([60-metastasis] vs [60-primary])	FC (abs) ([74-metastasis] vs [74-primary])	FC ([54-metastasis] vs [54-primary])	Log FC ([54-metastasis] vs [54-primary])	Regulation ([54-metastasis] vs [54-primary])	FC ([60-metastasis] vs [60-primary])	Log FC ([60-metastasis] vs [60-primary])	Regulation ([60-metastasis] vs [60-primary])	FC ([74-metastasis] vs [74-primary])	Log FC ([74-metastasis] vs [74-primary])	Regulation ([74-metastasis] vs [74-primary])	[54A N1, 54, primary](raw)	[54A N2, 54, primary](raw)	[54A N3, 54, primary](raw)	[54C N1, 54, metastasis](raw)	[54C N2, 54, metastasis](raw)	[54C N4, 54, metastasis](raw)	[60A N1, 60, primary](raw)	[60A N2, 60, primary](raw)	[60A N3, 60, primary](raw)	[60B N1R, 60, metastasis](raw)	[60B N2R, 60, metastasis](raw)	[60B N3, 60, metastasis](raw)	[74A N1, 74, primary](raw)	[74A N2, 74, primary](raw)	[74A N3, 74, primary](raw)	[74B N1, 74, metastasis](raw)	[74B N2, 74, metastasis](raw)	[74B N3, 74, metastasis](raw)	[54A N1, 54, primary](normalized)	[54A N2, 54, primary](normalized)	[54A N3, 54, primary](normalized)	[54C N1, 54, metastasis](normalized)	[54C N2, 54, metastasis](normalized)	[54C N4, 54, metastasis](normalized)	[60A N1, 60, primary](normalized)	[60A N2, 60, primary](normalized)	[60A N3, 60, primary](normalized)	[60B N1R, 60, metastasis](normalized)	[60B N2R, 60, metastasis](normalized)	[60B N3, 60, metastasis](normalized)	[74A N1, 74, primary](normalized)	[74A N2, 74, primary](normalized)	[74A N3, 74, primary](normalized)	[74B N1, 74, metastasis](normalized)	[74B N2, 74, metastasis](normalized)	[74B N3, 74, metastasis](normalized)
FOSB	7160239	17.2552	2.67806	3.31585	-17.2552	-4.10896	down	-2.67806	-1.42119	down	-3.31585	-1.72938	down	4444.8	3241	9468.1	255.8	208.1	211.5	346.8	403.8	382.5	140.6	120.8	124.4	1827.8	2781.9	2665.1	930	920.3	719.9	2.66072	2.88305	4.30549	-0.661128	-0.643657	-1.17283	-0.191369	-0.290406	-0.40626	-1.61443	-1.63759	-1.89959	1.98639	1.91616	2.08735	0.19137	0.309891	0.300507
SAA1	1690563	4.20799	2.50061	2.33046	-4.20799	-2.07313	down	-2.50061	-1.32228	down	-2.33046	-1.22062	down	1695.2	1273.8	889.3	252.7	189.9	221	7881.2	11322.9	15395.9	3777.4	1841	3167.6	1045.4	2061.9	1516	866.3	751.3	666.1	-0.0204115	0.240805	-0.40124	-1.94816	-2.07906	-2.37302	3.02282	3.21341	3.55617	2.06146	1.68412	2.07999	-0.0564661	0.228335	0.0204105	-1.16661	-1.23073	-1.07224
DBNDD1	3870273	4.11255	2.54164	1.96488	-4.11255	-2.04003	down	-2.54164	-1.34576	down	-1.96488	-0.974439	down	1718	1142.9	1121.1	239.4	224.5	231.5	1279.8	1590.3	1439	536.7	389.1	306.6	372.5	665.9	525.2	301.6	303.7	242.7	1.4036	1.47357	1.34016	-0.633284	-0.373406	-0.896072	1.87271	1.82794	1.60974	0.602673	0.708383	-0.0379314	-0.144928	0.0379305	-0.0497398	-1.10345	-0.979397	-0.99721
SAA1	2600424	3.83336	3.60083	2.39373	-3.83336	-1.93861	down	-3.60083	-1.84833	down	-2.39373	-1.25926	down	845.9	665.5	409.9	132.4	112.3	150.6	2972.4	3670.9	2931.2	796.8	414.5	726.5	335.8	552.2	384.2	202.6	204.7	145.8	0.551499	0.848523	0.0600252	-1.43481	-1.5364	-1.38457	3.23458	3.19662	2.8005	1.29518	0.942045	1.44949	-0.149957	-0.0600243	-0.317334	-1.46213	-1.32638	-1.51659
ERRFI1	7100639	3.60179	1.99106	3.62653	-3.60179	-1.84871	down	-1.99106	-0.99354	down	-3.62653	-1.85859	down	5017.8	3272.3	3213.7	692.5	643.1	888.1	1597.8	2067.6	2415.5	924.6	501.2	752.3	4970.5	7269.5	7139.8	2629.9	2410.5	1846.9	0.997235	1.04334	0.890501	-0.987923	-0.754869	-0.87227	0.207893	0.251175	0.386856	-0.627557	-0.874276	-0.632861	1.66599	1.50607	1.75155	-0.234459	-0.209805	-0.207893
DNAJB6	5860315	3.53064	1.80757	3.08659	-3.53064	-1.81993	down	-1.80757	-0.854051	down	-3.08659	-1.62601	down	1755.7	1187.6	1598.6	294.5	261.5	352.1	340	433.8	412.5	233.5	126.6	205.5	1441.2	2337.4	2015.3	786.9	746.4	625.9	1.40639	1.50098	1.8174	-0.317306	-0.155425	-0.262297	-0.113053	-0.0888357	-0.192901	-0.710992	-1.43118	-0.814771	1.74544	1.77468	1.79666	0.0888348	0.133516	0.216397
THBD	5720369	3.23255	2.25893	2.55374	-3.23255	-1.69267	down	-2.25893	-1.17564	down	-2.55374	-1.35261	down	867.9	619.3	254.8	129.6	123.7	132.2	483.6	628.3	547.7	240.8	162.9	195.4	440.9	789.4	768	287.5	314.1	220.1	1.13935	1.30346	-0.0615568	-0.913556	-0.775995	-1.00721	1.13241	1.16641	0.919772	0.0615578	-0.192436	-0.177437	0.787998	0.968172	1.16414	-0.466078	-0.241353	-0.430088
TNFRSF21	3780092	3.02044	1.98836	1.98214	-3.02044	-1.59476	down	-1.98836	-0.991579	down	-1.98214	-0.987057	down	5164.5	3238.7	3957.1	997.4	712.9	1228.4	8845.1	11710.7	12982.1	4539.1	2888.9	3514.1	3378.7	5231.6	4414.2	3204.3	2907.2	2283	0.00857925	-0.00857925	0.195092	-1.50892	-1.64055	-1.43971	1.59251	1.66661	1.74465	0.736738	0.710273	0.582018	0.0337534	-0.00857925	-0.0230904	-0.995794	-0.995794	-0.967499
DUSP1	6860377	2.91223	6.70317	2.43122	-2.91223	-1.54213	down	-6.70317	-2.74484	down	-2.43122	-1.28168	down	4491	2798.1	2561.7	666.7	719.7	925.9	971.2	1157.6	1095.5	138.7	145.2	139.4	3463.9	5509.9	4826.4	2503.9	2519.2	2044.3	1.23384	1.20904	0.965972	-0.634556	-0.177161	-0.405814	-0.106283	-0.205242	-0.357044	-3.07906	-2.70681	-3.11723	1.50825	1.5106	1.53337	0.106284	0.257473	0.34341
C20ORF27	2750647	2.87157	1.80871	1.68337	-2.87157	-1.52184	down	-1.80871	-0.854962	down	-1.68337	-0.751349	down	1362.6	996.4	755.1	266.7	230.4	262.8	403.7	533	453.5	261.8	158.2	211.1	847.4	1382.8	1088.1	899.4	799.3	615.2	0.821528	1.05356	0.540805	-0.677427	-0.550013	-0.922197	-0.0520935	0.00489235	-0.253551	-0.727591	-1.17542	-0.962626	0.807057	0.802954	0.726029	0.061203	0.0256824	-0.0048914
SUSD2	110592	2.85855	13.9094	1.77912	-2.85855	-1.51528	down	-13.9094	-3.79799	down	-1.77912	-0.831163	down	428.2	319.2	316.8	107.6	100.8	106.7	1715.9	2025.5	1791	116.8	125.3	122.5	471.5	855.5	596	426.6	432.2	325	0	0.203641	0.0707531	-1.38112	-1.37916	-1.51118	2.82491	2.73671	2.4473	-1.22468	-0.895901	-1.26447	0.719373	0.906331	0.650061	-0.131044	0	-0.0866804
RND3	4210524	2.80355	3.54894	1.87591	-2.80355	-1.48725	down	-3.54894	-1.82739	down	-1.87591	-0.907592	down	6140.7	4045.6	4924.8	1115.1	1038.1	1842.3	2571.8	3291.8	2745.8	754.1	438.2	557.2	3354.8	5941.9	4779.4	3639.2	3236.9	2660.7	0.880753	0.937724	1.10729	-0.742487	-0.524954	-0.268557	0.458419	0.470767	0.156524	-1.35724	-1.52577	-1.51344	0.621362	0.765322	0.678072	-0.241832	-0.259666	-0.156523
BCAT2	6560497	2.64808	2.48731	1.82263	-2.64808	-1.40495	down	-2.48731	-1.31458	down	-1.82263	-0.866019	down	838.6	585.8	697.4	218.8	164.8	226.8	875.8	1174.7	1014.2	365.3	229	324.6	510.6	723.9	775.6	486.8	439.8	313.5	0.2823	0.419571	0.535891	-0.899682	-1.04026	-1.03713	1.20246	1.28153	1.01172	-0.0861397	-0.319922	-0.0419769	0.182983	0.0419779	0.370955	-0.605492	-0.620905	-0.775744
DBNDD2	6420168	2.51429	1.7112	1.94533	-2.51429	-1.33015	down	-1.7112	-0.77501	down	-1.94533	-0.960017	down	1689.9	1020.8	1045	339.6	292.2	400	4266.1	5580.6	5809.6	2670.8	1617.2	1915.5	6330.9	9510.7	8501.4	7000.5	5759.6	4503.4	-1.568	-1.62409	-1.6935	-3.00039	-2.88399	-2.99166	0.648403	0.712182	0.712182	0.00244045	-0.0299578	-0.224745	1.03547	0.997477	1.05931	0.153607	-0.0024395	0.0610409
KCNG1	1400427	2.47623	1.74483	2.71878	-2.47623	-1.30814	down	-1.74483	-0.803084	down	-2.71878	-1.44296	down	696.7	399.6	228.9	140.2	117.5	137.5	148.2	176.2	152.9	89.3	87.4	95.7	337.3	617.3	436.3	188.4	187.9	142.6	1.62378	1.47609	0.601796	0.00611067	-0.0795383	-0.149347	0.195971	0.177671	-0.00611067	-0.708668	-0.616946	-0.716108	1.21496	1.43523	1.20814	-0.208476	-0.0727501	-0.189328
SLC25A22	4210626	2.42647	2.36084	2.04772	-2.42647	-1.27886	down	-2.36084	-1.2393	down	-2.04772	-1.03402	down	467.9	357.6	301.3	133.2	110.5	134	314.2	373.7	262.7	130.7	111.7	129.5	463.5	908.3	718.9	405.4	391.9	301	0.271385	0.508738	0.150266	-0.880016	-1.02954	-0.996635	0.494493	0.427006	-0.0790634	-0.90352	-0.97589	-0.996063	0.850178	1.14114	1.075	-0.0357437	0.0320835	-0.0320835
C15ORF48	4070719	2.41492	2.56131	6.761	-2.41492	-1.27197	down	-2.56131	-1.35688	down	-6.761	-2.75724	down	1676.8	1242.1	752.9	301.1	266.7	491.3	377.4	474.1	308.5	124.7	131.9	141.6	561.7	1530.8	883.8	146.5	132.6	111.6	1.3776	1.62207	0.776222	-0.239699	-0.0778198	0.277493	0.0923986	0.0778198	-0.540752	-1.64266	-1.30362	-1.4949	0.447495	1.2094	0.677866	-1.992	-1.97609	-1.96887
F12	3610735	2.39418	1.68144	2.38229	-2.39418	-1.25953	down	-1.68144	-0.749697	down	-2.38229	-1.25235	down	1373.1	829.4	626.8	269.1	237.2	300.7	456.8	554.7	455.5	259.6	218.4	202	549.4	745.7	800.8	374	298.9	280	1.20812	1.17029	0.65105	-0.286234	-0.126672	-0.336233	0.502147	0.431293	0.126673	-0.367607	-0.154783	-0.666589	0.54881	0.34515	0.672708	-0.678123	-0.851035	-0.661225
HPCAL1	520184	2.33968	16.0194	1.88424	-2.33968	-1.22631	down	-16.0194	-4.00175	down	-1.88424	-0.913982	down	1705.3	1137.4	821.7	357.7	295.5	404.5	1760.9	2267.4	2109.5	125.9	106	127.1	1431.7	2544.4	2231.7	1465.5	1388	1028.6	0.401307	0.481766	-0.0959263	-0.970618	-0.9058	-1.01537	1.35398	1.3638	1.18404	-2.63182	-2.76111	-2.7105	0.77888	0.943718	0.975188	-0.0321474	0.0321465	-0.044158
RFTN1	1260497	2.28922	3.90483	3.23343	-2.28922	-1.19485	down	-3.90483	-1.96526	down	-3.23343	-1.69306	down	1145.2	764.4	858.6	308.5	218.4	340	1064.5	1409.8	1577.9	292	237.4	248.7	904.1	1536.8	1164.8	466.3	433.4	320.1	0.472954	0.579482	0.621737	-0.541035	-0.751088	-0.618268	1.27277	1.33847	1.41733	-0.646381	-0.472954	-0.747874	0.793086	0.876526	0.718928	-0.873638	-0.854265	-0.96275
DDX19B	4860064	2.279	2.87842	2.14855	-2.279	-1.1884	down	-2.87842	-1.52528	down	-2.14855	-1.10336	down	1045.7	701.7	512	249.3	188	274.2	948.5	1241.5	1063.4	388.2	225.1	257.4	524.2	938.9	805.8	469.2	410.5	279.8	0.514092	0.614183	0.050827	-0.732964	-0.860746	-0.792383	1.26604	1.30988	1.02125	-0.050828	-0.407748	-0.52008	0.167454	0.329215	0.369971	-0.705097	-0.764011	-0.97434
PRMT3	6760133	2.23212	2.60048	2.16462	-2.23212	-1.15842	down	-2.60048	-1.37878	down	-2.16462	-1.11412	down	1706.3	934.7	729.1	312.1	269.7	433.4	635.7	782.4	798	284.4	167.8	236.4	1451.9	2034.2	1863.1	1162.1	985.5	811.2	0.712246	0.50537	0.0340004	-0.87216	-0.750191	-0.601283	0.168907	0.112081	0.105519	-1.04119	-1.51114	-1.19751	1.11239	0.934735	1.04135	-0.0340013	-0.139402	-0.0804739
ERCC1	3840056	2.16632	1.63898	1.6444	-2.16632	-1.11524	down	-1.63898	-0.712802	down	-1.6444	-0.717563	down	849.2	577.1	423.3	216.4	177.7	237.2	469.4	616.4	589.7	335.1	174	292.8	584.3	964.7	801.8	596.8	580.4	444.2	0.487068	0.581892	0.0346365	-0.733071	-0.724963	-0.784101	0.470605	0.51756	0.39615	-0.0346365	-0.676185	-0.0432701	0.562311	0.603036	0.601975	-0.165825	-0.0791321	-0.140409
CYB5R2	2940050	2.13315	2.75415	5.50934	-2.13315	-1.09299	down	-2.75415	-1.46161	down	-5.50934	-2.46188	down	328.6	218.4	302.5	120.9	103.4	110.6	457.5	577.5	565.5	172.7	149.1	166.1	642.3	795.5	891.4	156	153	106.5	0.105309	0.0995326	0.442554	-0.741829	-0.884899	-1.00484	1.3306	1.31562	1.24343	-0.179644	-0.0995331	-0.215983	1.60169	1.25606	1.65145	-0.967199	-0.846855	-1.06239
FRAG1	3710612	2.12503	2.59599	2.25665	-2.12503	-1.08748	down	-2.59599	-1.37628	down	-2.25665	-1.17419	down	1196.2	730.4	700.8	255.9	229.1	399.6	634.8	872.1	626.5	283.5	175.4	204.8	1058.3	1833.8	1576.5	759.1	817.4	723.5	0.438531	0.398512	0.222168	-0.95623	-0.768533	-0.478469	0.416105	0.53912	-0.0111742	-0.796892	-1.16499	-1.22292	0.937466	1.03245	1.05587	-0.362907	-0.145032	0.0111732
EXOSC5	2810241	2.11209	1.72916	1.91668	-2.11209	-1.07867	down	-1.72916	-0.79007	down	-1.91668	-0.938607	down	567	487.2	309.8	176.7	146.7	173	323.3	454.5	428.3	224.8	141.9	212.7	387.3	713.9	443.6	330.8	288.1	238	0.448045	0.882782	0.115303	-0.526716	-0.541298	-0.721875	0.449247	0.610732	0.497653	-0.129857	-0.567418	-0.115303	0.516693	0.738848	0.330036	-0.373919	-0.440345	-0.41598
MAOA	6550528	2.07143	2.75909	4.41798	-2.07143	-1.05062	down	-2.75909	-1.46419	down	-4.41798	-2.14339	down	2076.1	1261.7	1197.7	516.1	375.2	610.3	627.9	789.4	751.3	240	194.7	192.3	674.4	1072.5	846.2	215.7	203.1	169.8	1.10199	1.03228	0.838623	-0.0118561	-0.144156	-0.0229645	0.23642	0.215117	0.0970716	-1.23265	-1.11508	-1.49625	0.108429	0.0783596	0.0118561	-2.11517	-2.0706	-2.04574
LYRM1	6550315	2.02181	3.33855	2.35005	-2.02181	-1.01565	down	-3.33855	-1.73922	down	-2.35005	-1.23269	down	905.8	552.2	396	213.2	193.4	251.8	644.1	881.1	928.7	245.9	157.2	202.7	957.6	1731.2	1506.4	819.9	701.6	542.9	0.373889	0.320997	-0.25909	-0.951017	-0.768613	-0.891511	0.747258	0.86004	0.870623	-0.721667	-1.08596	-0.932118	1.08861	1.24332	1.29359	0.0416927	-0.0416918	-0.0725422
SAT1	5490431	1.9882	1.57645	2.10251	-1.9882	-0.991466	down	-1.57645	-0.656678	down	-2.10251	-1.07211	down	11350	7252.5	9340.5	3437.7	2656.8	4285.3	8909.1	11307.5	14024.5	5674.8	4493.2	3833.6	6446.9	11140.2	9421.9	6762.7	6352.7	4613.2	0.0613871	0.0613871	0.294485	-0.83109	-0.930271	-0.795778	0.521441	0.493238	0.740231	-0.0575562	0.240723	-0.398291	-0.106757	0.0613871	0.0575552	-1.08501	-1.02706	-1.09208
NDUFAF2	5720398	1.97714	1.72788	1.9495	-1.97714	-0.983418	down	-1.72788	-0.789002	down	-1.9495	-0.963107	down	2536.8	1587.7	1321.3	606.4	585.8	647.7	728.5	846.8	1020.1	467.2	255	386.5	2508.1	4263.3	3701.5	2633.3	2413.4	1691.1	0.621941	0.602741	0.22464	-0.545218	-0.255183	-0.700532	-0.296625	-0.430786	-0.22464	-0.955311	-1.37321	-0.990541	1.25378	1.36974	1.37555	0.398004	0.422364	0.289387
STK39	3370092	1.95901	2.16836	1.72606	-1.95901	-0.970125	down	-2.16836	-1.1166	down	-1.72606	-0.787482	down	4060.5	2456.9	1834.1	1014.5	672	1175.1	1728.8	2025.1	2142.2	785.3	551.4	574.3	1139.1	1993.7	1652.4	1219.1	1160.8	894.2	1.11733	1.05128	0.511313	0.0168514	-0.230754	-0.016551	0.782024	0.677234	0.661706	-0.39483	-0.26204	-0.571974	-0.0578318	0.060379	0.016551	-0.809078	-0.754231	-0.780039
LOC285074	2810093	1.9535	1.51692	2.97574	-1.9535	-0.966058	down	-1.51692	-0.601148	down	-2.97574	-1.57325	down	958.8	529.8	488.7	267	205.4	245.3	652.7	934	999.9	432.3	393.7	362.7	719	1443.4	1036.3	448.8	401.8	300.6	0.22923	0.0518608	-0.184705	-0.788388	-0.87026	-1.14314	0.552312	0.735708	0.767345	-0.0518608	0.385713	-0.0819292	0.45158	0.766229	0.545264	-0.930057	-0.964597	-1.06201
UTP6	2710196	1.9313	1.83108	1.56946	-1.9313	-0.949573	down	-1.83108	-0.872691	down	-1.56946	-0.650269	down	2093.1	1389.2	1003.5	496.7	428	645.8	816.3	1025.7	1111.5	479.7	331.8	341.3	1665.6	2542.6	2620.4	2022.6	1811.2	1415.7	0.478052	0.543022	-0.0320511	-0.70297	-0.579405	-0.57732	-0.0132561	-0.0305967	0.0132561	-0.786812	-0.795227	-1.06663	0.788066	0.704022	0.966655	0.161304	0.163292	0.18334
RRP8	4890537	1.92775	1.9319	1.55684	-1.92775	-0.946917	down	-1.9319	-0.95002	down	-1.55684	-0.638623	down	702.7	499.1	294.2	201.3	166.2	198	287.6	356.9	348.3	175.2	132.2	146.6	360.6	605	483.4	409.1	354.1	266.9	0.772637	0.950787	0.0717697	-0.282365	-0.268928	-0.494263	0.326444	0.311177	0.248696	-0.489788	-0.672991	-0.800963	0.447312	0.549906	0.478754	-0.0717707	-0.14351	-0.224615
NAT5	1570414	1.88611	2.97194	1.65246	-1.88611	-0.915416	down	-2.97194	-1.5714	down	-1.65246	-0.724619	down	6807.5	4685.1	4474.5	2077.2	1590.2	2476.6	2938.6	3792.3	3770.8	1155	572.3	817.6	4451.6	7100.7	6363.8	5183.7	5251.6	3851.4	0.52151	0.649905	0.469596	-0.313434	-0.426232	-0.365571	0.150619	0.187309	0.113462	-1.23117	-1.59276	-1.43889	0.543879	0.529732	0.605153	-0.268166	-0.113463	-0.113463
NAT5	6380082	1.88131	2.76776	1.77909	-1.88131	-0.911738	down	-2.76776	-1.46872	down	-1.77909	-0.831136	down	2918.7	2195.3	1895.3	768.5	603.1	1305.3	1203.5	1616.8	1238.8	470.7	246.7	371.8	2685	3881.3	2530.7	2149.1	2535.9	1638.9	0.454271	0.70691	0.37202	-0.565649	-0.583241	-0.0531235	0.0531235	0.144319	-0.318598	-1.31139	-1.79525	-1.42067	0.989948	0.839522	0.410655	-0.250108	0.116931	-0.120107
NXT1	4780398	1.86895	2.84362	1.83076	-1.86895	-0.90223	down	-2.84362	-1.50773	down	-1.83076	-0.872441	down	2839.9	2113.2	1094.7	716.5	606	765.2	1124.5	1418.9	1410.4	453.6	253.7	326.7	2264.5	4064.3	3849.5	2906.8	2345.4	1683	0.485853	0.713612	-0.349817	-0.604588	-0.506729	-0.745727	0.0187559	0.0187559	-0.0686226	-1.29934	-1.68182	-1.57314	0.800414	0.973863	1.13657	0.228895	0.0833893	-0.0187569
KRT80	4830520	1.86304	1.60844	1.62107	-1.86304	-0.897662	down	-1.60844	-0.685659	down	-1.62107	-0.696946	down	10004.5	7455.4	4902.4	2947.2	2216.1	3556.3	2262.4	3119.9	2513.4	1355.8	833.1	1163.3	5294.5	9903.5	7076.2	6823.6	6143.4	5472.1	0.971363	1.16373	0.463938	0.00435543	-0.0959482	-0.00236511	-0.351329	-0.230498	-0.619124	-1.1188	-1.09861	-1.04052	0.691344	0.958095	0.679817	0.00236511	-0.0065918	0.242645
ACP1	6110672	1.84879	1.98612	1.81723	-1.84879	-0.886578	down	-1.98612	-0.989956	down	-1.81723	-0.86174	down	6087.9	4068.7	3049.7	1336.2	1393.2	2471	2800	3762.2	2876.8	1477	646	1295.6	5015.2	7967.1	5832.2	5027.9	4920	3841.8	0.536849	0.615665	0.0462141	-0.820768	-0.436922	-0.203314	0.263862	0.336583	-0.121636	-0.668388	-1.24042	-0.582252	0.911224	0.903425	0.626908	-0.143661	-0.0445557	0.0445547
ZDHHC13	5550524	1.83117	1.58084	2.076	-1.83117	-0.87277	down	-1.58084	-0.660687	down	-2.076	-1.0538	down	550.8	357.7	348.5	172.9	135	240.2	360.5	414	318.8	227.2	138.8	218	398.8	782.4	496.5	281.9	330.8	238.4	0.397587	0.409934	0.269895	-0.581012	-0.711754	-0.248127	0.592783	0.471024	0.0800715	-0.129516	-0.628597	-0.0800715	0.539423	0.849687	0.467591	-0.597356	-0.278286	-0.429068
CCT5	540170	1.83071	2.71651	1.59079	-1.83071	-0.872404	down	-2.71651	-1.44176	down	-1.59079	-0.669743	down	462.5	280.2	272.2	147.7	126.7	165.8	277.4	301.1	316	118.2	88.7	111.4	228.6	326	319.3	236.4	232.7	144.4	0.647709	0.565847	0.407158	-0.337672	-0.344219	-0.314607	0.707923	0.508864	0.555779	-0.657571	-1.0131	-0.882031	0.237859	0.232741	0.37745	-0.333401	-0.232741	-0.595038
TSSC4	160309	1.82465	2.12326	2.35461	-1.82465	-0.867616	down	-2.12326	-1.08628	down	-2.35461	-1.23549	down	1004.9	833	631.7	333.4	276.5	334.5	422.5	514.8	558.4	204.7	144.3	230.4	959.7	1351.6	1171.7	628.1	596	473.4	0.546021	0.953991	0.440664	-0.162521	-0.102263	-0.397388	0.153662	0.102264	0.177276	-0.960949	-1.21835	-0.646356	1.13876	0.92116	0.981211	-0.255852	-0.199054	-0.21043
PPP1CB	6200369	1.82254	2.96095	1.52766	-1.82254	-0.865951	down	-2.96095	-1.56606	down	-1.52766	-0.611327	down	2228.5	1429.5	1669.6	675.5	493.9	876.3	1217.6	1587.2	1825	459.7	291.2	366.1	986.7	1356.1	1353.6	1125.1	1010.2	763.2	0.74665	0.760685	0.860117	-0.0850172	-0.192163	0.0467787	0.742113	0.777204	0.897019	-0.674392	-0.83179	-0.775658	0.209414	-0.0467787	0.198925	-0.46031	-0.475616	-0.536493
LOC255783	1300369	1.82142	1.67407	1.64519	-1.82142	-0.865061	down	-1.67407	-0.74336	down	-1.64519	-0.718255	down	1139.2	736.5	689	347.1	269.6	351	674.8	839.2	819.8	356.5	313.8	333.8	527.6	796.4	785	517.9	536.9	404.1	0.476497	0.530554	0.314644	-0.334234	-0.384901	-0.554355	0.629897	0.594987	0.513416	-0.329998	0.0284987	-0.190279	0.0301065	-0.0284977	0.185658	-0.734929	-0.576913	-0.655658
C5ORF51	3180132	1.80011	1.87516	1.72339	-1.80011	-0.848082	down	-1.87516	-0.907011	down	-1.72339	-0.785251	down	1742.5	1052.3	1113.7	486.9	337.5	714.1	487.6	649.8	541.1	243.7	202.6	240.5	598.2	1300.5	828.5	579.4	614	538.5	0.954496	0.89775	0.860158	0.0224209	-0.184164	0.329901	-0.0224218	0.0541897	-0.263516	-1.08476	-0.912352	-0.955673	0.0501432	0.472135	0.103205	-0.748688	-0.551159	-0.430424
C5ORF51	1710343	1.79886	1.84368	1.53341	-1.79886	-0.847081	down	-1.84368	-0.882591	down	-1.53341	-0.616748	down	1758.6	1027.8	1141.9	435.9	369.9	731	514.9	651.2	558	294.7	193.4	238.8	520.2	992.6	738.9	590.4	550.4	495.6	1.0693	0.962066	0.997173	-0.044529	0.0607071	0.471117	0.156677	0.161116	-0.114594	-0.673895	-0.905337	-0.865341	-0.0480576	0.197746	0.044528	-0.619114	-0.599563	-0.437351
ZDHHC13	650324	1.79121	1.74805	1.89683	-1.79121	-0.840936	down	-1.74805	-0.805747	down	-1.89683	-0.923592	down	701.9	411.8	321	171.3	160.8	269.2	365.3	477.7	324.9	214.4	129.5	221	381.5	812.3	478.8	306.8	320.4	293.1	0.69684	0.584407	0.127983	-0.617421	-0.40464	-0.0915165	0.59243	0.644161	0.07831	-0.237215	-0.786814	-0.078311	0.461311	0.878845	0.391124	-0.510502	-0.344318	-0.184674
GNPDA1	2600059	1.79096	1.84737	1.67946	-1.79096	-0.840735	down	-1.84737	-0.885474	down	-1.67946	-0.747999	down	2192.3	1500.4	1673	712.1	607.3	735.1	1119.6	1333.1	1238.7	649.2	357.4	445	1325.3	1995.7	1882.4	1538.6	1369.8	877.9	0.494034	0.596655	0.639413	-0.23593	-0.125729	-0.430445	0.388285	0.301296	0.125728	-0.428179	-0.722266	-0.690668	0.384877	0.312202	0.462108	-0.256579	-0.272479	-0.555751
MT1F	4220672	1.78483	2.6405	3.17435	-1.78483	-0.835788	down	-2.6405	-1.40081	down	-3.17435	-1.66646	down	872.1	504.1	768.2	321	238.7	293.9	1416.6	1637.2	2244.7	594.7	444.3	377.2	1267.2	1886.9	1742.7	739.8	672.5	410.9	-0.143418	-0.267534	0.208421	-0.737363	-0.855584	-1.11695	1.44245	1.29609	1.6677	0.143418	0.327503	-0.267117	1.02992	0.91718	1.02909	-0.552873	-0.559482	-0.910837
MRPS10	2060082	1.76758	2.26116	3.17257	-1.76758	-0.821774	down	-2.26116	-1.17706	down	-3.17257	-1.66565	down	4324.6	2441.2	1741.2	1030.6	859.3	1265.1	1551	2098.1	2068.6	852.2	401.7	597.2	2005.9	3132.7	2679.8	1179.8	1027	740.2	0.948298	0.765735	0.165908	-0.235347	-0.165908	-0.184127	0.350933	0.447645	0.33459	-0.55585	-1.05018	-0.791983	0.475833	0.418612	0.426399	-1.13734	-1.20841	-1.33036
PNPLA2	1190463	1.76048	1.73805	1.7101	-1.76048	-0.815968	down	-1.73805	-0.797471	down	-1.7101	-0.774085	down	454.6	308.6	289.8	137.8	135.7	209.4	386.1	478.9	446.4	183.2	201.4	210.4	298.8	387.1	391.2	281.1	219.3	195	0.163898	0.24362	0.026969	-0.904145	-0.675405	-0.433867	0.724463	0.694098	0.566848	-0.444968	0.163557	-0.125595	0.162561	-0.0269699	0.180874	-0.573847	-0.769882	-0.662059
CEBPB	20446	1.75479	2.05387	1.65098	-1.75479	-0.8113	down	-2.05387	-1.03834	down	-1.65098	-0.723319	down	8848.1	6601.9	6831.6	3234.1	2671.5	3721.5	7689.7	8613.2	7290.6	3333.3	2119.1	2214.9	6668.6	9382.6	8919.1	7721.1	7965.4	5540.3	0.241583	0.452118	0.397403	-0.424387	-0.417855	-0.500554	0.783159	0.661861	0.337682	-0.340074	-0.32693	-0.665318	0.468905	0.297394	0.472922	-0.387578	-0.241583	-0.301575
IMMP2L	5870487	1.74865	1.73356	2.95871	-1.74865	-0.80624	down	-1.73356	-0.793734	down	-2.95871	-1.56497	down	701.1	512.2	417.7	244.5	185.7	264.7	262.9	326.1	335.4	180.1	132.9	154.5	610.8	1108.8	859.8	325.4	331.2	254.2	0.657301	0.877003	0.471501	-0.0696907	-0.187248	-0.155975	0.0865173	0.0696917	0.0865021	-0.559068	-0.775887	-0.803536	1.08386	1.24544	1.15545	-0.47205	-0.337203	-0.400885
C8ORF33	1470397	1.73821	2.03448	1.67809	-1.73821	-0.797603	down	-2.03448	-1.02466	down	-1.67809	-0.746822	down	1583.8	1079.8	537.3	404	330.4	447.1	711.7	956.9	871.6	346.4	244.4	330.7	1015.4	1411.2	1325.1	984.4	969.8	712.2	0.804571	0.930774	-0.18692	-0.276638	-0.221545	-0.346201	0.558636	0.633397	0.432665	-0.528911	-0.557406	-0.362973	0.831773	0.596713	0.747415	-0.0645638	0.0451078	-0.0451088
PSMA1	7560025	1.73716	2.42042	2.03957	-1.73716	-0.796729	down	-2.42042	-1.27526	down	-2.03957	-1.02827	down	6904	4633	4670	2238.2	1832	2734.9	3405.5	4065	4409.7	1634.4	708.9	1164.1	5810.6	9640.6	8192.4	6270.4	5687.2	4156.5	0.394928	0.492267	0.382859	-0.374313	-0.37291	-0.37291	0.213809	0.144204	0.203204	-0.820641	-1.38961	-1.05431	0.81788	0.900347	0.900347	-0.157205	-0.144204	-0.164815
IPO11	6770202	1.73323	1.80846	1.79957	-1.73323	-0.79346	down	-1.80846	-0.85476	down	-1.79957	-0.84765	down	1024.3	696.9	676.7	312.8	280.1	369.3	377.2	447.9	405.1	211.5	153.3	198.2	931.6	1421.9	1360.1	856.6	913.7	655.3	0.50282	0.620687	0.457559	-0.338376	-0.152212	-0.308726	-0.0721054	-0.162597	-0.338896	-0.979175	-1.16116	-0.997544	1.02344	0.933425	1.10662	0.0721064	0.287972	0.160457
TALDO1	6040754	1.70977	5.2713	1.87179	-1.70977	-0.773799	down	-5.2713	-2.39816	down	-1.87179	-0.904416	down	5382.3	3501.8	3178.1	1643.8	1339.2	1979.8	5719.7	7454	6868.5	1246.9	531.3	1010.7	3678.4	7029	5749.4	4306.4	3796.1	3104.1	0.42716	0.468991	0.186507	-0.435723	-0.398145	-0.404871	1.38023	1.41131	1.21648	-0.866071	-1.46082	-0.85957	0.504144	0.760776	0.688093	-0.260347	-0.313381	-0.186507
CDC42EP1	6760750	1.70403	2.32843	1.67686	-1.70403	-0.768947	down	-2.32843	-1.21936	down	-1.67686	-0.745758	down	594.5	359.3	204.8	164.8	143.2	190.5	369.5	472.7	421.9	169.1	140	157.6	449.3	870.9	707.3	450	487.8	391.3	0.286599	0.213472	-0.664495	-0.860621	-0.806935	-0.803709	0.429312	0.445065	0.254379	-0.806941	-0.815023	-0.907353	0.503211	0.782728	0.749163	-0.202172	-0.00176144	0.00176048
WEE1	2970332	1.65106	1.72662	2.66186	-1.65106	-0.723392	down	-1.72662	-0.787952	down	-2.66186	-1.41243	down	588.5	316.2	581	207.1	181.8	279.8	318	452.1	464.6	220.6	148.7	214.4	712.4	1287.8	1105.2	476.1	423.6	362.7	0.297271	0.0696897	0.807622	-0.466932	-0.344315	-0.184346	0.233239	0.409688	0.414871	-0.347185	-0.667475	-0.291398	1.18918	1.33997	1.38478	-0.108912	-0.144773	-0.0696897
DHDH	6770630	1.61915	2.41342	2.16269	-1.61915	-0.695241	down	-2.41342	-1.27108	down	-2.16269	-1.11283	down	264.7	202.5	185	121.7	102.3	122.7	450.5	547.5	630.5	182.2	186.5	173.4	200.7	277.5	326.4	152.2	131.8	100.2	-0.0472951	0.111669	-0.102087	-0.614356	-0.789096	-0.719984	1.41741	1.35681	1.52188	0.0194016	0.482867	-0.019402	0.0590568	0.0607719	0.417462	-0.87697	-0.907154	-1.01707
TFB2M	5270296	1.61268	1.80935	3.55797	-1.61268	-0.68946	down	-1.80935	-0.855471	down	-3.55797	-1.83105	down	1022.5	666	561.9	283.5	259.3	446.9	701.2	1201.1	1320.7	515.3	306.9	422	1466.9	2071.4	1619.7	653	561.8	452.1	0.120672	0.176275	-0.179223	-0.877545	-0.66769	-0.405421	0.47789	0.901581	0.96506	0.0220566	-0.221882	-0.0220575	1.28152	1.11417	0.990495	-0.656878	-0.731705	-0.718388
ACN9	520575	1.61157	1.766	3.86368	-1.61157	-0.688468	down	-1.766	-0.820486	down	-3.86368	-1.94998	down	528.7	306.3	251.5	161.3	141.5	219.4	262.1	340.4	261.9	151.6	122.3	161.9	460.8	782.2	390.2	149.2	131.5	121.5	0.623031	0.494865	0.102726	-0.402775	-0.339282	-0.102726	0.429461	0.479362	0.104554	-0.485471	-0.599409	-0.363203	1.03032	1.13614	0.437892	-1.11106	-1.12331	-1.0112
C7ORF50	5810671	1.57519	1.58071	1.95468	-1.57519	-0.655528	down	-1.58071	-0.660572	down	-1.95468	-0.966929	down	4717.8	2556.6	1772	1156.8	1119	1466.9	1398.8	1800.4	1944.9	1079.3	505.1	770.5	3675.2	6207.6	5081.5	3545.8	3511.2	2737.1	0.856936	0.6007	-0.044549	-0.310521	-0.0455704	-0.197406	-0.0251198	-0.00145912	0.00146008	-0.445782	-0.913891	-0.647163	1.13429	1.21526	1.14669	0.10935	0.218312	0.267795
EGR1	870338	1.5671	2.33448	1.51275	-1.5671	-0.648097	down	-2.33448	-1.2231	down	-1.51275	-0.597172	down	6028.4	3408.3	4516.4	1916.1	1630.5	3021.8	1663.9	2046	1751.3	605.1	449.4	592.8	3742.9	5414.3	4745.1	4083.8	4196.6	3582.7	0.752772	0.565074	0.874581	-0.0602579	0.0107603	0.297635	-0.26392	-0.298327	-0.646255	-1.76731	-1.58594	-1.52454	0.669529	0.540485	0.569941	-0.194583	-0.0107594	0.193781
DCI	2100079	1.55848	2.95693	1.63391	-1.55848	-0.640144	down	-2.95693	-1.5641	down	-1.63391	-0.708327	down	673.9	489.9	336.1	301.7	191.3	213.5	491.8	684.9	682.3	196.5	143.1	185.3	422	751.2	685.1	454.8	459.7	347.6	0.382851	0.596534	-0.0608988	0.0608978	-0.350011	-0.712833	0.774385	0.910294	0.862297	-0.635101	-0.844682	-0.665543	0.349354	0.520683	0.626467	-0.265468	-0.144713	-0.218295
BRIX1	2120445	1.55436	2.36677	1.65648	-1.55436	-0.636317	down	-2.36677	-1.24292	down	-1.65648	-0.728118	down	6433.9	4273.4	2929.8	1959.8	1592.5	2677.9	3619	4386.1	5184.4	1863.4	839.5	1211	4355.2	5499.1	5246.5	5259.2	3822.6	3168.8	0.637817	0.733995	0.0483704	-0.212511	-0.218207	-0.0580502	0.652683	0.613879	0.761877	-0.301778	-0.751461	-0.647085	0.71575	0.366704	0.515429	-0.0483704	-0.345747	-0.192352
MAPK1	2570026	1.55316	1.70918	1.62831	-1.55316	-0.635204	down	-1.70918	-0.773308	down	-1.62831	-0.703373	down	517.9	348.5	362.3	206.7	176.7	220.4	214.2	293.6	276.4	157.7	120.7	137.6	356.3	545.6	466.1	364.1	320.6	245.2	0.500195	0.561577	0.513448	-0.102838	-0.0318885	-0.195665	0.0318885	0.167385	0.0800929	-0.526931	-0.726516	-0.787112	0.566929	0.55692	0.566468	-0.0804739	-0.133201	-0.206128
JUND	620280	1.5483	1.63762	1.73701	-1.5483	-0.630689	down	-1.63762	-0.711602	down	-1.73701	-0.796607	down	6579.6	3968.4	5653.2	2218.5	2165.2	3337.6	3836.6	4988	4961	1995.7	1628.6	2057.2	4347.2	6469	6058.6	4979.7	4685.3	3160.9	0.264661	0.199706	0.611943	-0.442272	-0.198316	-0.17517	0.336373	0.38391	0.299961	-0.617986	-0.200108	-0.296468	0.295187	0.175171	0.314004	-0.524409	-0.471754	-0.609295
MKRN1	1980113	1.54519	1.69117	1.54726	-1.54519	-0.627784	down	-1.69117	-0.75802	down	-1.54726	-0.629714	down	3082.2	1823.7	1963.7	1137.8	747.1	1176.9	1582.3	2103.8	2086.5	1046	643.6	713.3	1506.2	2492.4	2032.8	1797.2	1728.9	1184.4	0.465513	0.390255	0.370846	-0.0671339	-0.328709	-0.260896	0.411372	0.480615	0.377943	-0.239438	-0.266697	-0.497995	0.0712919	0.126495	0.0671329	-0.54912	-0.444112	-0.630989
MRPS30	7200670	1.54047	2.75558	1.79605	-1.54047	-0.623373	down	-2.75558	-1.46236	down	-1.79605	-0.844826	down	3302.7	2098.4	1343.3	887	720	1291	2654.9	3704.2	4165.8	1152.8	582.3	967.5	3015	4374.3	4193.6	3068.2	3042.7	2205.3	0.281328	0.304735	-0.440811	-0.68271	-0.647231	-0.394925	0.877915	1.01776	1.12558	-0.363111	-0.699606	-0.303108	0.831766	0.725665	0.889535	-0.0875111	0.0353088	-0.0353088
SUCLG2	4060692	1.53852	2.36012	1.51848	-1.53852	-0.621547	down	-2.36012	-1.23886	down	-1.51848	-0.602624	down	1239.5	743.1	897.2	461	347.5	468.5	626.6	751.9	694.7	327.2	172.6	217.8	765.5	1089	1143.7	996.4	816.4	554.2	0.42525	0.357308	0.51639	-0.0912666	-0.169647	-0.304779	0.323231	0.234526	0.0794935	-0.64151	-1.26644	-1.17138	0.377433	0.189008	0.526096	-0.0794945	-0.215924	-0.419916
MTRR	5340487	1.52978	1.85187	1.80653	-1.52978	-0.613327	down	-1.85187	-0.88898	down	-1.80653	-0.853224	down	1795	960.7	741.2	486.5	393.2	614.4	573.7	651.1	724.3	335.8	207.3	264.1	1234.6	2089.5	2177.1	1453.2	1197.7	952.4	0.755909	0.512192	0.0251236	-0.221434	-0.193632	-0.13169	-0.0251236	-0.183366	-0.0694532	-0.816565	-1.10944	-1.01888	0.871964	0.940317	1.21678	0.233026	0.107632	0.12873
SAA4	3710022	1.52397	3.43538	1.92907	-1.52397	-0.607835	down	-3.43538	-1.78047	down	-1.92907	-0.947903	down	270.9	216.7	179.9	126.2	113	129.4	1303	1863	1851	375.5	358.5	310.8	204.7	285.3	272.7	160.4	131.3	126.3	-0.109733	0.114432	-0.228239	-0.65034	-0.664879	-0.731824	2.91136	3.0878	2.96799	1.06712	1.56399	0.994637	-0.00247097	0.00247145	0.0892839	-0.909442	-1.00109	-0.843892
RCAN1	2850551	1.50809	1.90534	1.83215	-1.50809	-0.592726	down	-1.90534	-0.930047	down	-1.83215	-0.873538	down	405.5	252.5	287.5	173.2	128.9	203.6	395.6	466.1	415.4	225.3	135.1	209	371.9	676	489.2	339	308.6	251.5	0.106396	0.0313816	0.10118	-0.466356	-0.684902	-0.387961	0.84337	0.741801	0.548585	-0.0313807	-0.571267	-0.0537376	0.554075	0.760498	0.554404	-0.248336	-0.258336	-0.244964
BCAS4	4290079	1.50767	1.88483	2.00645	-1.50767	-0.592316	down	-1.88483	-0.914436	down	-2.00645	-1.00464	down	1622.6	1156.8	946.2	629.9	476.8	564.9	657.6	830.4	706.5	391.6	232.2	265.4	909.5	1141.8	961.2	698.1	521.7	521	0.541069	0.721428	0.330413	0.0917349	0.0356121	-0.311386	0.129669	0.117732	-0.168592	-0.638562	-0.957193	-1.06874	0.356649	-0.0102243	0.0102243	-0.810588	-1.0721	-0.774591
[truncated: 25 more columns]

## Sheet: up-GOetc
Supplementary table 4
	Category	Term	Count	%	PValue	Genes	List Total	Pop Hits	Pop Total	Fold Enrichment	Bonferroni	Benjamini	FDR
	GOTERM_BP_FAT	GO:0045597~positive regulation of cell differentiation	4	11.1111	0.00508312	CA2, NRG1, CCL5, ARHGDIA	22	229	13528	10.7408	0.908376	0.908376	7.01436
	GOTERM_BP_FAT	GO:0042981~regulation of apoptosis	6	16.6667	0.00671034	APH1A, NRG1, ITM2B, CALR, IFI6, ARHGDIA	22	804	13528	4.58887	0.957479	0.793794	9.16127
	GOTERM_BP_FAT	GO:0043067~regulation of programmed cell death	6	16.6667	0.00699492	APH1A, NRG1, ITM2B, CALR, IFI6, ARHGDIA	22	812	13528	4.54366	0.962826	0.666256	9.53198
	GOTERM_BP_FAT	GO:0010941~regulation of cell death	6	16.6667	0.00710383	APH1A, NRG1, ITM2B, CALR, IFI6, ARHGDIA	22	815	13528	4.52694	0.96469	0.566514	9.67347
	GOTERM_BP_FAT	GO:0051094~positive regulation of developmental process	4	11.1111	0.0086811	CA2, NRG1, CCL5, ARHGDIA	22	278	13528	8.84761	0.983248	0.558617	11.6997
	GOTERM_BP_FAT	GO:0045672~positive regulation of osteoclast differentiation	2	5.55556	0.00927965	CA2, CCL5	22	6	13528	204.97	0.98738	0.517486	12.4575
	GOTERM_BP_FAT	GO:0032844~regulation of homeostatic process	3	8.33333	0.0133155	CA2, CCL5, IFI6	22	114	13528	16.1818	0.998139	0.592669	17.4114
	GOTERM_BP_FAT	GO:0051604~protein maturation	3	8.33333	0.0151456	PTHLH, APH1A, CALR	22	122	13528	15.1207	0.999221	0.591272	19.5708
	GOTERM_BP_FAT	GO:0030155~regulation of cell adhesion	3	8.33333	0.0188516	TGFBI, NRG1, ARHGDIA	22	137	13528	13.4652	0.999867	0.629075	23.7837
	GOTERM_BP_FAT	GO:0010043~response to zinc ion	2	5.55556	0.0260797	GGH, CA2	22	17	13528	72.3422	0.999996	0.710434	31.4165
	GOTERM_BP_FAT	GO:0002763~positive regulation of myeloid leukocyte differentiation	2	5.55556	0.0275935	CA2, CCL5	22	18	13528	68.3232	0.999998	0.696697	32.9221
	GOTERM_BP_FAT	GO:0045670~regulation of osteoclast differentiation	2	5.55556	0.0336261	CA2, CCL5	22	22	13528	55.9008	1	0.737322	38.6224
	GOTERM_BP_FAT	GO:0006928~cell motion	4	11.1111	0.0357641	PARP9, ITGA5, CCL5, ARHGDIA	22	475	13528	5.17818	1	0.731229	40.532
	GOTERM_BP_FAT	GO:0006916~anti-apoptosis	3	8.33333	0.0400817	NRG1, IFI6, ARHGDIA	22	206	13528	8.95499	1	0.745992	44.2212
	GOTERM_BP_FAT	GO:0048878~chemical homeostasis	4	11.1111	0.0431959	PTHLH, CALR, CCL5, IFI6	22	512	13528	4.80398	1	0.74858	46.7488
	GOTERM_BP_FAT	GO:0045596~negative regulation of cell differentiation	3	8.33333	0.0436722	PTHLH, CALR, ARHGDIA	22	216	13528	8.5404	1	0.729893	47.1258
	GOTERM_BP_FAT	GO:0045639~positive regulation of myeloid cell differentiation	2	5.55556	0.0500327	CA2, CCL5	22	33	13528	37.2672	1	0.757327	51.9287
	GOTERM_BP_FAT	GO:0051240~positive regulation of multicellular organismal process	3	8.33333	0.0543362	CA2, NRG1, CCL5	22	244	13528	7.56036	1	0.766758	54.9448
	GOTERM_BP_FAT	GO:0032846~positive regulation of homeostatic process	2	5.55556	0.0603347	CA2, CCL5	22	40	13528	30.7455	1	0.784789	58.856
	GOTERM_BP_FAT	GO:0002761~regulation of myeloid leukocyte differentiation	2	5.55556	0.0617977	CA2, CCL5	22	41	13528	29.9956	1	0.775946	59.7608
	GOTERM_BP_FAT	GO:0007162~negative regulation of cell adhesion	2	5.55556	0.0647172	TGFBI, ARHGDIA	22	43	13528	28.6004	1	0.775581	61.5113
	GOTERM_BP_FAT	GO:0016477~cell migration	3	8.33333	0.0675371	PARP9, ITGA5, CCL5	22	276	13528	6.68379	1	0.774783	63.1346
	GOTERM_BP_FAT	GO:0007219~Notch signaling pathway	2	5.55556	0.0777482	APH1A, NRG1	22	52	13528	23.6503	1	0.808029	68.4953
	GOTERM_BP_FAT	GO:0051674~localization of cell	3	8.33333	0.081245	PARP9, ITGA5, CCL5	22	307	13528	6.00888	1	0.809076	70.1577
	GOTERM_BP_FAT	GO:0048870~cell motility	3	8.33333	0.081245	PARP9, ITGA5, CCL5	22	307	13528	6.00888	1	0.809076	70.1577
	GOTERM_BP_FAT	GO:0007155~cell adhesion	4	11.1111	0.0918087	ITGA5, TGFBI, ITGB4, CCL5	22	700	13528	3.51377	1	0.835787	74.6978
	GOTERM_BP_FAT	GO:0006275~regulation of DNA replication	2	5.55556	0.0920242	GMNN, CALR	22	62	13528	19.8358	1	0.824723	74.7834
	GOTERM_BP_FAT	GO:0022610~biological adhesion	4	11.1111	0.0921124	ITGA5, TGFBI, ITGB4, CCL5	22	701	13528	3.50875	1	0.813361	74.8183
	GOTERM_BP_FAT	GO:0030879~mammary gland development	2	5.55556	0.0934402	PTHLH, NRG1	22	63	13528	19.5209	1	0.806629	75.3388
	Category	Term	Count	%	PValue	Genes	List Total	Pop Hits	Pop Total	Fold Enrichment	Bonferroni	Benjamini	FDR
	GOTERM_CC_FAT	GO:0005615~extracellular space	7	19.4444	0.00260555	PTHLH, TGFBI, GGH, CA2, NRG1, CALR, CCL5	28	685	12782	4.66496	0.175569	0.175569	2.69376
	GOTERM_CC_FAT	GO:0044421~extracellular region part	7	19.4444	0.0133359	PTHLH, TGFBI, GGH, CA2, NRG1, CALR, CCL5	28	960	12782	3.32865	0.629721	0.391495	13.1096
	GOTERM_CC_FAT	GO:0005783~endoplasmic reticulum	6	16.6667	0.047877	CRELD2, APH1A, CKAP4, CALR, ERGIC2, CANT1	28	960	12782	2.85312	0.973498	0.701855	40.1607
	GOTERM_CC_FAT	GO:0005576~extracellular region	9	25	0.0505193	PTHLH, CRELD2, TGFBI, GGH, CA2, NRG1, CALR, CCL5, PCOLCE2	28	2010	12782	2.04403	0.978424	0.61674	41.8762
	GOTERM_CC_FAT	GO:0008305~integrin complex	2	5.55556	0.0595437	ITGA5, ITGB4	28	29	12782	31.4828	0.989357	0.596901	47.4051
	GOTERM_CC_FAT	GO:0016323~basolateral plasma membrane	3	8.33333	0.0679719	ITGA5, ITGB4, CA2	28	203	12782	6.74631	0.994533	0.580282	52.1345
	Category	Term	Count	%	PValue	Genes	List Total	Pop Hits	Pop Total	Fold Enrichment	Bonferroni	Benjamini	FDR
	GOTERM_MF_FAT	GO:0005178~integrin binding	3	8.33333	0.00365982	ITGA5, TGFBI, CALR	21	59	12983	31.4358	0.291535	0.291535	3.94233
	GOTERM_MF_FAT	GO:0032403~protein complex binding	3	8.33333	0.0360466	ITGA5, TGFBI, CALR	21	196	12983	9.46283	0.968285	0.821912	33.1507
	GOTERM_MF_FAT	GO:0005509~calcium ion binding	5	13.8889	0.0486477	PTHLH, CRELD2, ITGA5, CALR, CANT1	21	919	12983	3.36365	0.990794	0.790413	42.1361
	GOTERM_MF_FAT	GO:0005524~ATP binding	6	16.6667	0.068587	DDX60, OAS3, SLFN11, ITM2B, ITM2C, TK1	21	1477	12983	2.51146	0.998743	0.811703	54.1336
	GOTERM_MF_FAT	GO:0032559~adenyl ribonucleotide binding	6	16.6667	0.0718995	DDX60, OAS3, SLFN11, ITM2B, ITM2C, TK1	21	1497	12983	2.47791	0.999101	0.754084	55.8916
	GOTERM_MF_FAT	GO:0030554~adenyl nucleotide binding	6	16.6667	0.0860677	DDX60, OAS3, SLFN11, ITM2B, ITM2C, TK1	21	1577	12983	2.35221	0.999788	0.755852	62.741
	GOTERM_MF_FAT	GO:0001883~purine nucleoside binding	6	16.6667	0.0906033	DDX60, OAS3, SLFN11, ITM2B, ITM2C, TK1	21	1601	12983	2.31694	0.999867	0.720671	64.72
	GOTERM_MF_FAT	GO:0001882~nucleoside binding	6	16.6667	0.0927259	DDX60, OAS3, SLFN11, ITM2B, ITM2C, TK1	21	1612	12983	2.30113	0.999893	0.681267	65.6128
	Category	Term	Count	%	PValue	Genes	List Total	Pop Hits	Pop Total	Fold Enrichment	Bonferroni	Benjamini	FDR
PMID-frequently seen with lymp node metastasis http://www.ncbi.nlm.nih.gov/pubmed/21259245	CYTOBAND	17q25.3	2	5.55556	0.089567	ARHGDIA, CANT1	36	113	42222	20.7581	0.965886	0.965886	56.6967
	Category	Term	Count	%	PValue	Genes	List Total	Pop Hits	Pop Total	Fold Enrichment	Bonferroni	Benjamini	FDR
	SMART	SM00423:PSI	2	5.55556	0.0625927	ITGB4, SEMA4B	14	45	9079	28.8222	0.758775	0.758775	39.7022

## Sheet: down-GOetc
Supplementary table 4
	Category	Term	Count	%	PValue	Genes	List Total	Pop Hits	Pop Total	Fold Enrichment	Bonferroni	Benjamini	FDR
	GOTERM_BP_FAT	GO:0042254~ribosome biogenesis	5	7.35294	0.000975084	EXOSC5, UTP6, BRIX1, TFB2M, RRP8	50	122	13528	11.0885	0.486899	0.486899	1.45595
	GOTERM_BP_FAT	GO:0022613~ribonucleoprotein complex biogenesis	5	7.35294	0.00402813	EXOSC5, UTP6, BRIX1, TFB2M, RRP8	50	180	13528	7.51556	0.936759	0.748523	5.88765
	GOTERM_BP_FAT	GO:0006364~rRNA processing	4	5.88235	0.00447334	EXOSC5, UTP6, TFB2M, RRP8	50	92	13528	11.7635	0.953422	0.640201	6.51814
	GOTERM_BP_FAT	GO:0016072~rRNA metabolic process	4	5.88235	0.00503841	EXOSC5, UTP6, TFB2M, RRP8	50	96	13528	11.2733	0.968412	0.57842	7.31269
	GOTERM_BP_FAT	GO:0002526~acute inflammatory response	4	5.88235	0.00533637	F12, CEBPB, SAA1, SAA4	50	98	13528	11.0433	0.974264	0.51904	7.72911
	GOTERM_BP_FAT	GO:0006953~acute-phase response	3	4.41176	0.00918313	CEBPB, SAA1, SAA4	50	40	13528	20.292	0.998182	0.650661	12.9508
	GOTERM_BP_FAT	GO:0006913~nucleocytoplasmic transport	4	5.88235	0.0188181	NXT1, MAPK1, DDX19B, IPO11	50	156	13528	6.93744	0.999998	0.843753	24.8441
	GOTERM_BP_FAT	GO:0051169~nuclear transport	4	5.88235	0.0194582	NXT1, MAPK1, DDX19B, IPO11	50	158	13528	6.84962	0.999999	0.81364	25.5779
	GOTERM_BP_FAT	GO:0034470~ncRNA processing	4	5.88235	0.0300921	EXOSC5, UTP6, TFB2M, RRP8	50	187	13528	5.78738	1	0.901934	36.8305
	GOTERM_BP_FAT	GO:0046164~alcohol catabolic process	3	4.41176	0.0347314	GNPDA1, TALDO1, MAOA	50	81	13528	10.0207	1	0.910888	41.2238
	GOTERM_BP_FAT	GO:0006605~protein targeting	4	5.88235	0.0427436	NXT1, MAPK1, IMMP2L, IPO11	50	215	13528	5.03367	1	0.933884	48.1462
	GOTERM_BP_FAT	GO:0010033~response to organic substance	7	10.2941	0.044747	EGR1, MAPK1, F12, THBD, DUSP1, RCAN1, DNAJB6	50	721	13528	2.6268	1	0.926422	49.754
	GOTERM_BP_FAT	GO:0005996~monosaccharide metabolic process	4	5.88235	0.0462652	GNPDA1, TALDO1, PPP1CB, ACN9	50	222	13528	4.87495	1	0.917286	50.9412
	GOTERM_BP_FAT	GO:0034660~ncRNA metabolic process	4	5.88235	0.0504618	EXOSC5, UTP6, TFB2M, RRP8	50	230	13528	4.70539	1	0.920325	54.0883
	GOTERM_BP_FAT	GO:0050817~coagulation	3	4.41176	0.0526474	F12, THBD, SAA1	50	102	13528	7.95765	1	0.915095	55.6516
	GOTERM_BP_FAT	GO:0007596~blood coagulation	3	4.41176	0.0526474	F12, THBD, SAA1	50	102	13528	7.95765	1	0.915095	55.6516
	GOTERM_BP_FAT	GO:0010165~response to X-ray	2	2.94118	0.0530023	THBD, ERCC1	50	15	13528	36.0747	1	0.90252	55.9008
	GOTERM_BP_FAT	GO:0043627~response to estrogen stimulus	3	4.41176	0.0554283	MAPK1, DUSP1, RCAN1	50	105	13528	7.73029	1	0.899174	57.569
	GOTERM_BP_FAT	GO:0051789~response to protein stimulus	3	4.41176	0.0573106	EGR1, F12, DNAJB6	50	107	13528	7.58579	1	0.893829	58.8226
	GOTERM_BP_FAT	GO:0007599~hemostasis	3	4.41176	0.0582602	F12, THBD, SAA1	50	108	13528	7.51556	1	0.884784	59.4417
	GOTERM_BP_FAT	GO:0017038~protein import	3	4.41176	0.0815233	MAPK1, IMMP2L, IPO11	50	131	13528	6.19603	1	0.945433	72.1536
	GOTERM_BP_FAT	GO:0006470~protein amino acid dephosphorylation	3	4.41176	0.0836649	DUSP1, PPP1CB, ACP1	50	133	13528	6.10286	1	0.941916	73.1139
	GOTERM_BP_FAT	GO:0007610~behavior	5	7.35294	0.0891831	EGR1, MAPK1, SAA1, MAOA, FOSB	50	469	13528	2.88443	1	0.945213	75.4478
	GOTERM_BP_FAT	GO:0050878~regulation of body fluid levels	3	4.41176	0.092401	F12, THBD, SAA1	50	141	13528	5.7566	1	0.944049	76.7201
	GOTERM_BP_FAT	GO:0033365~protein localization in organelle	3	4.41176	0.0979921	MAPK1, IMMP2L, IPO11	50	146	13528	5.55945	1	0.947095	78.7854
	Category	Term	Count	%	PValue	Genes	List Total	Pop Hits	Pop Total	Fold Enrichment	Bonferroni	Benjamini	FDR
	GOTERM_CC_FAT	GO:0005739~mitochondrion	12	17.6471	0.00109004	IMMP2L, BCAT2, SUCLG2, MAOA, SLC25A22, MRPS10, TFB2M, NDUFAF2, ACN9, DCI, MRPS30, MTRR	46	1087	12782	3.06756	0.108203	0.108203	1.21422
	GOTERM_CC_FAT	GO:0031967~organelle envelope	8	11.7647	0.00555655	NXT1, IMMP2L, MAOA, DDX19B, SLC25A22, IPO11, ACN9, DCI	46	620	12782	3.58541	0.44293	0.253629	6.0506
	GOTERM_CC_FAT	GO:0031975~envelope	8	11.7647	0.00565398	NXT1, IMMP2L, MAOA, DDX19B, SLC25A22, IPO11, ACN9, DCI	46	622	12782	3.57389	0.448632	0.18	6.15365
	GOTERM_CC_FAT	GO:0031974~membrane-enclosed lumen	14	20.5882	0.00962249	MAPK1, CCT5, CEBPB, SUCLG2, EXOSC5, UTP6, BRIX1, TFB2M, RRP8, PPP1CB, DCI, WEE1, ACN9, ERCC1	46	1856	12782	2.096	0.63769	0.224163	10.2647
	GOTERM_CC_FAT	GO:0044429~mitochondrial part	7	10.2941	0.0172453	IMMP2L, SUCLG2, MAOA, SLC25A22, TFB2M, ACN9, DCI	46	595	12782	3.26905	0.839032	0.306018	17.7045
	GOTERM_CC_FAT	GO:0070013~intracellular organelle lumen	13	19.1176	0.0174832	MAPK1, CCT5, CEBPB, SUCLG2, EXOSC5, UTP6, BRIX1, TFB2M, RRP8, PPP1CB, DCI, WEE1, ERCC1	46	1779	12782	2.03053	0.843072	0.265571	17.9274
	GOTERM_CC_FAT	GO:0043233~organelle lumen	13	19.1176	0.0206549	MAPK1, CCT5, CEBPB, SUCLG2, EXOSC5, UTP6, BRIX1, TFB2M, RRP8, PPP1CB, DCI, WEE1, ERCC1	46	1820	12782	1.98478	0.888248	0.2688	20.8467
	GOTERM_CC_FAT	GO:0005643~nuclear pore	3	4.41176	0.0314592	NXT1, DDX19B, IPO11	46	79	12782	10.552	0.965136	0.342649	30.0958
	GOTERM_CC_FAT	GO:0046930~pore complex	3	4.41176	0.0440127	NXT1, DDX19B, IPO11	46	95	12782	8.77483	0.991139	0.408518	39.5997
	GOTERM_CC_FAT	GO:0043228~non-membrane-bounded organelle	15	22.0588	0.0578576	UTP6, EXOSC5, MRPS10, RRP8, MRPS30, PRMT3, MAPK1, CCT5, CDC42EP1, KRT80, JUND, BRIX1, TFB2M, STK39, ERCC1	46	2596	12782	1.60556	0.998085	0.46516	48.7052
	GOTERM_CC_FAT	GO:0043232~intracellular non-membrane-bounded organelle	15	22.0588	0.0578576	UTP6, EXOSC5, MRPS10, RRP8, MRPS30, PRMT3, MAPK1, CCT5, CDC42EP1, KRT80, JUND, BRIX1, TFB2M, STK39, ERCC1	46	2596	12782	1.60556	0.998085	0.46516	48.7052
	GOTERM_CC_FAT	GO:0005740~mitochondrial envelope	5	7.35294	0.0591058	IMMP2L, MAOA, SLC25A22, ACN9, DCI	46	419	12782	3.31587	0.998334	0.44097	49.4613
	GOTERM_CC_FAT	GO:0031981~nuclear lumen	10	14.7059	0.0627864	MAPK1, CCT5, CEBPB, EXOSC5, UTP6, BRIX1, RRP8, PPP1CB, ERCC1, WEE1	46	1450	12782	1.91634	0.998896	0.432994	51.6321
	GOTERM_CC_FAT	GO:0034364~high-density lipoprotein particle	2	2.94118	0.0844705	SAA1, SAA4	46	25	12782	22.2296	0.999905	0.509736	62.788
	GOTERM_CC_FAT	GO:0005730~nucleolus	6	8.82353	0.0971285	MAPK1, CCT5, EXOSC5, UTP6, BRIX1, RRP8	46	698	12782	2.38856	0.999978	0.535276	68.1613
	GOTERM_CC_FAT	GO:0005625~soluble fraction	4	5.88235	0.0973768	MAPK1, TALDO1, CYB5R2, ACP1	46	313	12782	3.55105	0.999979	0.511859	68.2592
	Category	Term	Count	%	PValue	Genes	List Total	Pop Hits	Pop Total	Fold Enrichment	Bonferroni	Benjamini	FDR
	GOTERM_MF_FAT	GO:0009055~electron carrier activity	5	7.35294	0.00885385	CYB5R2, MAOA, DHDH, NDUFAF2, MTRR	49	221	12983	5.99455	0.829627	0.829627	10.5398
	GOTERM_MF_FAT	GO:0016651~oxidoreductase activity, acting on NADH or NADPH	3	4.41176	0.0376785	CYB5R2, DHDH, NDUFAF2	49	83	12983	9.57684	0.999521	0.978104	38.1831
	Category	Term	Count	%	PValue	Genes	List Total	Pop Hits	Pop Total	Fold Enrichment	Bonferroni	Benjamini	FDR
	CYTOBAND	11p15.1	4	5.88235	0.000105095	PRMT3, PSMA1, SAA1, ZDHHC13	68	57	42222	43.5728	0.00691265	0.00691265	0.107401
	CYTOBAND	11p15.1-p14	2	2.94118	0.011056	SAA1, SAA4	68	7	42222	177.403	0.519899	0.307107	10.7448
	CYTOBAND	11p15.5	3	4.41176	0.016958	SLC25A22, PNPLA2, TSSC4	68	125	42222	14.9019	0.676587	0.313586	16.0435
	CYTOBAND	5q12.1	2	2.94118	0.0389358	IPO11, NDUFAF2	68	25	42222	49.6729	0.927279	0.480704	33.3725
	Category	Term	Count	%	PValue	Genes	List Total	Pop Hits	Pop Total	Fold Enrichment	Bonferroni	Benjamini	FDR
	SMART	SM00338:BRLZ	3	4.41176	0.00993563	CEBPB, JUND, FOSB	27	53	9079	19.0335	0.287874	0.287874	8.40666
	SMART	SM00197:SAA	2	2.94118	0.0142401	SAA1, SAA4	27	5	9079	134.504	0.385928	0.216373	11.8499
