# Supplementary material for: Identification of acquired Notch3 dependency in metastatic Head and Neck Cancer
Source: Commun Biol. 2023 May 18;6:538. doi: 10.1038/s42003-023-04828-9 (PMC10195806; doi:10.1038/s42003-023-04828-9)
Supplement: Supplementary file 8 — Supplementary data 5 [file 42003_2023_4828_MOESM8_ESM.xlsx]

## Sheet: Supplementary data 5
Supplementary data 5
gene_id	symbol	number_TMs	number_ECDs	kinase	RTK	DUB	intercept_estimate	dropout_rate_estimate	dropout_rate_metastasis_estimate	dropout_rate_diff_metastasis_estimate	relative_dropout_rate	dropout_rate_pvalue	dropout_rate_diff_metastasis_pvalue	dropout_rate_fdr	dropout_rate_diff_metastasis_fdr
6157	PRSS23	NA	NA	NA	NA	NA	11.44	-0.161	-0.966	-0.805	-6.003	0.72	1.4e-05	0.76	0.0017
56670	SUCNR1	7	4				10.25	-0.13	-0.835	-0.705	-5.843	0.64	3.5e-05	0.7	0.0028
23251	KIAA1024	NA	NA	NA	NA	NA	11.28	-0.129	-0.77	-0.641	-5.386	0.52	6e-07	0.6	0.00024
3037	HAS2	7	4				11.58	-0.091	-0.766	-0.675	-5.357	0.79	2.6e-07	0.82	0.00017
732	C8B	0	0				10.4	-0.136	-0.756	-0.62	-5.292	0.59	0.00048	0.66	0.013
30000	TNPO2	NA	NA	NA	NA	NA	11.05	-0.112	-0.748	-0.636	-5.231	0.8	0.0039	0.83	0.043
10846	PDE10A	NA	NA	NA	NA	NA	10.45	-0.144	-0.729	-0.585	-5.073	0.56	3e-05	0.63	0.0026
8877	SPHK1	0	0	kinase			12.35	-0.18	-0.906	-0.726	-5.032	0.8	8e-06	0.83	0.0012
204474	PDILT	0	0				11.08	-0.055	-0.717	-0.662	-5.014	0.9	1.9e-05	0.91	0.002
55937	APOM	0	0				10.55	-0.118	-0.713	-0.596	-4.992	0.69	0.00025	0.74	0.009
23539	SLC16A8	12	6				11.06	-0.161	-0.788	-0.628	-4.908	0.71	0.00095	0.76	0.019
149420	PDIK1L	0	0	kinase			11.05	0.016	-0.696	-0.711	-4.868	0.96	8.6e-05	0.97	0.0049
129080	EMID1	0	0				10.43	-0.008	-0.693	-0.686	-4.852	0.98	0.00024	0.98	0.0086
2243	FGA	0	0				9.76	-0.077	-0.69	-0.613	-4.831	0.88	0.046	0.9	0.18
6629	SNRPB2	NA	NA	NA	NA	NA	11.47	-0.192	-0.919	-0.728	-4.799	0.47	2.7e-07	0.57	0.00017
6873	TAF2	NA	NA	NA	NA	NA	10.14	-0.114	-0.679	-0.565	-4.752	0.79	0.017	0.82	0.099
79980	DSN1	NA	NA	NA	NA	NA	11.45	-0.19	-0.902	-0.712	-4.751	0.56	1.6e-08	0.63	2.7e-05
10072	DPP3	NA	NA	NA	NA	NA	10.33	-0.022	-0.677	-0.655	-4.738	0.96	2.5e-05	0.97	0.0023
51807	TUBA8	NA	NA	NA	NA	NA	11.4	-0.12	-0.674	-0.554	-4.717	0.81	0.00088	0.84	0.018
10869	USP19	1	0			dub	11.55	-0.066	-0.668	-0.602	-4.674	0.87	5.1e-05	0.89	0.0035
11166	SOX21	NA	NA	NA	NA	NA	10.22	-0.18	-0.836	-0.656	-4.654	0.67	0.0003	0.72	0.01
389812	LCN15	0	0				10.38	-0.06	-0.664	-0.604	-4.646	0.91	0.00052	0.93	0.014
79845	RNF122	NA	NA	NA	NA	NA	11.02	-0.113	-0.661	-0.548	-4.626	0.68	0.0002	0.73	0.0081
2774	GNAL	NA	NA	NA	NA	NA	9.66	-0.067	-0.657	-0.591	-4.598	0.91	0.0048	0.92	0.049
54468	MIOS	NA	NA	NA	NA	NA	11.69	-0.102	-0.655	-0.554	-4.585	0.72	3.8e-05	0.76	0.0029
84663	CYorf15B	NA	NA	NA	NA	NA	10	-0.173	-0.793	-0.619	-4.57	0.55	0.00073	0.62	0.017
4025	LPO	0	0				10.97	-0.223	-1.013	-0.79	-4.547	0.48	2.1e-06	0.57	0.0006
9744	ACAP1	NA	NA	NA	NA	NA	11.3	-0.096	-0.637	-0.541	-4.457	0.67	1.5e-05	0.72	0.0017
5531	PPP4C	NA	NA	NA	NA	NA	11.29	-0.082	-0.634	-0.552	-4.435	0.77	0.00012	0.8	0.006
140809	SRXN1	NA	NA	NA	NA	NA	10.39	-0.162	-0.711	-0.549	-4.39	0.66	0.0074	0.72	0.062
26508	HEYL	NA	NA	NA	NA	NA	11.03	-0.156	-0.668	-0.512	-4.284	0.6	0.00021	0.67	0.0082
2151	F2RL2	7	4				10.71	-0.238	-1.01	-0.772	-4.238	0.62	0.00026	0.68	0.0091
51465	UBE2J1	NA	NA	NA	NA	NA	10.93	-0.168	-0.705	-0.537	-4.2	0.74	0.0098	0.78	0.072
6812	STXBP1	NA	NA	NA	NA	NA	11.21	-0.147	-0.617	-0.47	-4.186	0.56	4.8e-05	0.64	0.0034
2125	EVPL	NA	NA	NA	NA	NA	11.67	-0.181	-0.758	-0.577	-4.181	0.53	1.3e-05	0.61	0.0016
343406	OR10R2	7	4				10.94	-0.178	-0.744	-0.566	-4.169	0.49	0.00012	0.58	0.0059
23097	CDK19	0	0	kinase			10.86	-0.041	-0.596	-0.555	-4.167	0.88	0.00021	0.9	0.0082
51000	SLC35B3	10	0				10.81	-0.176	-0.72	-0.544	-4.091	0.52	0.0012	0.6	0.022
9227	LRAT	1	0				9.91	0.151	-0.616	-0.767	-4.09	0.5	1.3e-07	0.59	0.0001
28989	METTL11A	NA	NA	NA	NA	NA	10.45	-0.139	-0.583	-0.445	-4.082	0.65	0.00094	0.7	0.019
55731	C17orf63	NA	NA	NA	NA	NA	10.97	-0.208	-0.847	-0.64	-4.081	0.59	7.6e-05	0.66	0.0045
9852	EPM2AIP1	NA	NA	NA	NA	NA	10.53	-0.179	-0.721	-0.542	-4.023	0.53	0.00019	0.62	0.0078
64097	EPB41L4A	NA	NA	NA	NA	NA	10.15	-0.107	-0.571	-0.464	-3.997	0.69	0.0061	0.74	0.056
1389	CREBL2	NA	NA	NA	NA	NA	10.8	-0.127	-0.571	-0.443	-3.993	0.51	2.5e-06	0.6	0.00065
54891	INO80D	NA	NA	NA	NA	NA	11.49	-0.099	-0.568	-0.47	-3.977	0.8	0.0052	0.83	0.052
93594	WDR67	NA	NA	NA	NA	NA	9.63	-0.136	-0.568	-0.432	-3.977	0.64	0.022	0.7	0.12
55670	PEX26	NA	NA	NA	NA	NA	11.38	-0.052	-0.568	-0.516	-3.974	0.87	2.2e-05	0.89	0.0022
57111	RAB25	NA	NA	NA	NA	NA	11.82	-0.144	-0.568	-0.424	-3.956	0.56	6.2e-05	0.63	0.004
3658	IREB2	NA	NA	NA	NA	NA	11.08	-0.155	-0.61	-0.455	-3.939	0.62	0.00021	0.69	0.0082
3558	IL2	0	0				10.63	-0.186	-0.729	-0.544	-3.928	0.6	0.0012	0.66	0.022
257240	KLHL34	NA	NA	NA	NA	NA	10.45	-0.244	-0.955	-0.711	-3.914	0.31	2.7e-06	0.45	0.00067
1116	CHI3L1	0	0				11.04	-0.173	-0.67	-0.497	-3.876	0.7	0.00078	0.75	0.017
196743	PAOX	NA	NA	NA	NA	NA	11.16	-0.143	-0.552	-0.409	-3.859	0.57	0.00017	0.64	0.0073
54517	PUS7	NA	NA	NA	NA	NA	11.79	-0.156	-0.602	-0.446	-3.853	0.76	0.0076	0.8	0.063
64762	FAM59A	NA	NA	NA	NA	NA	10.56	-0.154	-0.587	-0.433	-3.814	0.68	0.0058	0.73	0.055
55781	RIOK2	0	0	kinase			11.26	-0.101	-0.544	-0.443	-3.806	0.8	0.0022	0.83	0.031
400889		NA	NA	NA	NA	NA	11.89	-0.157	-0.596	-0.439	-3.803	0.77	0.013	0.8	0.083
1146	CHRNG	4	1				11.14	-0.105	-0.542	-0.438	-3.794	0.79	0.0034	0.82	0.04
401198		NA	NA	NA	NA	NA	10.38	-0.137	-0.542	-0.404	-3.789	0.69	0.048	0.74	0.18
286075	ZNF707	NA	NA	NA	NA	NA	11.27	-0.129	-0.54	-0.411	-3.778	0.66	0.00094	0.72	0.019
10127	ZNF263	NA	NA	NA	NA	NA	10.91	-0.159	-0.598	-0.438	-3.749	0.69	0.0083	0.74	0.066
10250	SRRM1	NA	NA	NA	NA	NA	11.44	-0.201	-0.754	-0.552	-3.748	0.32	3.6e-05	0.46	0.0028
390754		NA	NA	NA	NA	NA	11.32	-0.065	-0.535	-0.471	-3.745	0.87	0.00058	0.89	0.015
79668	PARP8	NA	NA	NA	NA	NA	11.15	-0.124	-0.529	-0.405	-3.698	0.5	0.0021	0.59	0.03
7433	VIPR1	7	4				10.69	-0.164	-0.607	-0.443	-3.697	0.4	9.3e-05	0.51	0.0052
10930	APOBEC2	NA	NA	NA	NA	NA	10.75	-0.084	-0.524	-0.44	-3.669	0.75	0.0075	0.79	0.062
9526	MPDU1	NA	NA	NA	NA	NA	10.72	-0.025	-0.524	-0.498	-3.664	0.9	7.1e-05	0.91	0.0044
54961	SSH3	NA	NA	NA	NA	NA	11.91	-0.126	-0.521	-0.395	-3.646	0.43	2.7e-05	0.53	0.0024
57696	DDX55	NA	NA	NA	NA	NA	11.57	-0.064	-0.52	-0.456	-3.641	0.82	0.00016	0.85	0.0069
7327	UBE2G2	0	0				12	-0.088	-0.516	-0.428	-3.613	0.67	0.00028	0.72	0.0097
10393	ANAPC10	NA	NA	NA	NA	NA	11.93	-0.203	-0.732	-0.529	-3.611	0.56	7.2e-05	0.64	0.0044
9023	CH25H	NA	NA	NA	NA	NA	10.97	-0.097	-0.515	-0.418	-3.603	0.79	0.0068	0.82	0.06
7110	TMF1	NA	NA	NA	NA	NA	10.71	-0.282	-1.013	-0.731	-3.594	0.31	3.1e-06	0.45	0.00072
3996	LLGL1	NA	NA	NA	NA	NA	11.03	-0.154	-0.554	-0.399	-3.59	0.61	0.0049	0.67	0.049
10818	FRS2	NA	NA	NA	NA	NA	11.01	-0.134	-0.513	-0.379	-3.587	0.62	0.0048	0.68	0.049
132320	SCLT1	NA	NA	NA	NA	NA	11.29	-0.162	-0.58	-0.418	-3.576	0.7	0.0004	0.75	0.012
84251	SGIP1	NA	NA	NA	NA	NA	9.79	-0.147	-0.521	-0.374	-3.547	0.65	0.054	0.71	0.2
27254	CSDC2	NA	NA	NA	NA	NA	10.77	-0.138	-0.506	-0.367	-3.537	0.6	0.00058	0.67	0.015
55582	KIF27	NA	NA	NA	NA	NA	11.06	-0.156	-0.552	-0.396	-3.537	0.44	0.00013	0.54	0.0062
196051	PPAPDC1A	NA	NA	NA	NA	NA	11.62	-0.175	-0.617	-0.443	-3.531	0.61	0.00016	0.68	0.0069
5527	PPP2R5C	NA	NA	NA	NA	NA	11.74	-0.09	-0.501	-0.411	-3.504	0.74	0.00033	0.78	0.011
91431		NA	NA	NA	NA	NA	11.41	-0.081	-0.5	-0.419	-3.5	0.76	3.6e-05	0.8	0.0029
81696	OR5V1	7	4				11.04	-0.146	-0.511	-0.364	-3.487	0.58	0.0069	0.65	0.06
7039	TGFA	1	1				11.03	-0.034	-0.495	-0.461	-3.464	0.87	0.00014	0.89	0.0065
4635	MYL4	NA	NA	NA	NA	NA	11.35	-0.122	-0.495	-0.373	-3.461	0.82	0.025	0.85	0.12
6102	RP2	0	0	kinase			11.54	-0.172	-0.592	-0.421	-3.452	0.63	0.00036	0.69	0.011
9278	ZBTB22	NA	NA	NA	NA	NA	10.98	-0.14	-0.493	-0.353	-3.452	0.41	0.00012	0.53	0.0058
83667	SESN2	NA	NA	NA	NA	NA	10.95	-0.158	-0.543	-0.385	-3.446	0.49	0.01	0.59	0.073
2907	GRINA	NA	NA	NA	NA	NA	10.73	-0.154	-0.532	-0.378	-3.445	0.51	0.012	0.59	0.08
1186	CLCN7	NA	NA	NA	NA	NA	11.52	-0.156	-0.535	-0.38	-3.437	0.64	0.01	0.7	0.073
57826	RAP2C	NA	NA	NA	NA	NA	11.21	-0.029	-0.49	-0.461	-3.431	0.87	0.0013	0.89	0.023
196968	C15orf51	NA	NA	NA	NA	NA	9.92	-0.105	-0.49	-0.386	-3.43	0.83	0.1	0.86	0.29
56935	C11orf75	NA	NA	NA	NA	NA	11.78	-0.175	-0.597	-0.423	-3.418	0.53	0.00074	0.61	0.017
93492	TPTE2	NA	NA	NA	NA	NA	11.49	-0.132	-0.489	-0.357	-3.418	0.34	5.3e-07	0.48	0.00023
79691	QTRTD1	NA	NA	NA	NA	NA	10.48	-0.083	-0.488	-0.405	-3.417	0.7	0.01	0.75	0.073
10527	IPO7	NA	NA	NA	NA	NA	11.56	-0.203	-0.691	-0.489	-3.407	0.54	1.5e-05	0.62	0.0017
79718	TBL1XR1	NA	NA	NA	NA	NA	11.16	-0.123	-0.485	-0.363	-3.395	0.58	6.4e-05	0.65	0.004
1281	COL3A1	0	0				11.12	-0.171	-0.579	-0.408	-3.388	0.61	0.061	0.68	0.21
8874	ARHGEF7	NA	NA	NA	NA	NA	11.97	-0.166	-0.562	-0.396	-3.382	0.23	2.1e-05	0.41	0.0021
1690	COCH	0	0				11.72	-0.226	-0.761	-0.535	-3.372	0.36	4e-05	0.49	0.003
8477	GPR65	7	4				10.68	-0.049	-0.481	-0.432	-3.365	0.84	0.0024	0.87	0.033
201895	C4orf34	NA	NA	NA	NA	NA	11.17	-0.036	-0.481	-0.444	-3.363	0.93	0.0038	0.94	0.043
5111	PCNA	NA	NA	NA	NA	NA	11.63	-0.198	-0.667	-0.468	-3.361	0.44	5.7e-06	0.54	0.0011
4854	NOTCH3	1	1				11.88	-0.022	-0.48	-0.458	-3.356	0.95	0.0031	0.96	0.038
8529	CYP4F2	NA	NA	NA	NA	NA	11.15	-0.065	-0.479	-0.414	-3.35	0.71	0.00039	0.75	0.012
5197	PF4V1	0	0				11.68	-0.154	-0.516	-0.362	-3.347	0.43	4.5e-05	0.54	0.0033
529	ATP6V1E1	NA	NA	NA	NA	NA	11.01	-0.208	-0.696	-0.488	-3.339	0.57	0.0019	0.65	0.029
342409		NA	NA	NA	NA	NA	11.39	-0.132	-0.477	-0.345	-3.337	0.52	0.0035	0.6	0.041
1485	CTAG1B	NA	NA	NA	NA	NA	11.32	-0.101	-0.476	-0.375	-3.331	0.76	0.01	0.8	0.075
2035	EPB41	NA	NA	NA	NA	NA	11.2	-0.132	-0.476	-0.343	-3.327	0.63	0.046	0.69	0.18
2932	GSK3B	0	0	kinase			11.44	-0.142	-0.475	-0.333	-3.325	0.4	0.00015	0.51	0.0068
51340	CRNKL1	NA	NA	NA	NA	NA	11.27	-0.152	-0.505	-0.353	-3.321	0.71	0.018	0.75	0.1
56244	BTNL2	1	1				11.72	-0.137	-0.472	-0.336	-3.305	0.53	0.0014	0.61	0.024
220359	TIGD3	NA	NA	NA	NA	NA	11.2	-0.153	-0.505	-0.352	-3.301	0.64	0.0045	0.7	0.047
6156	RPL30	NA	NA	NA	NA	NA	10.53	-0.472	-1.554	-1.082	-3.293	0.45	8.6e-05	0.55	0.0049
11034	DSTN	NA	NA	NA	NA	NA	11.2	-0.077	-0.47	-0.394	-3.29	0.82	0.0022	0.85	0.031
80263	TRIM45	NA	NA	NA	NA	NA	11.61	-0.069	-0.47	-0.401	-3.289	0.77	0.0008	0.81	0.018
116844	LRG1	0	0				10.72	-0.194	-0.638	-0.444	-3.289	0.69	0.017	0.74	0.1
23365	ARHGEF12	NA	NA	NA	NA	NA	11.07	-0.123	-0.469	-0.346	-3.282	0.7	0.00077	0.74	0.017
8564	KMO	NA	NA	NA	NA	NA	11.49	-0.004	-0.469	-0.465	-3.278	0.99	8.7e-05	0.99	0.0049
23016	EXOSC7	NA	NA	NA	NA	NA	11.63	-0.127	-0.468	-0.341	-3.273	0.73	0.0077	0.77	0.063
113026	PLCD3	NA	NA	NA	NA	NA	10.21	-0.061	-0.466	-0.405	-3.261	0.9	0.0056	0.91	0.054
402176	RPL21P44	NA	NA	NA	NA	NA	11.84	-0.178	-0.58	-0.402	-3.258	0.54	0.00025	0.62	0.0089
51011	FAHD2A	NA	NA	NA	NA	NA	11.38	-0.167	-0.543	-0.376	-3.251	0.71	0.024	0.76	0.12
56623	INPP5E	NA	NA	NA	NA	NA	10.28	-0.253	-0.819	-0.566	-3.239	0.31	0.00022	0.45	0.0083
7881	KCNAB1	NA	NA	NA	NA	NA	11.59	-0.11	-0.463	-0.353	-3.238	0.69	0.00017	0.74	0.0073
5918	RARRES1	1	1				11.57	-0.095	-0.462	-0.366	-3.23	0.58	0.00018	0.65	0.0074
4300	MLLT3	NA	NA	NA	NA	NA	11.28	-0.13	-0.461	-0.331	-3.226	0.49	0.00016	0.58	0.007
30833	NT5C	NA	NA	NA	NA	NA	10.38	-0.163	-0.526	-0.363	-3.225	0.52	0.02	0.61	0.11
59284	CACNG7	4	0				11.35	-0.148	-0.474	-0.327	-3.214	0.45	0.00031	0.55	0.01
845	CASQ2	0	0				11.15	-0.144	-0.463	-0.318	-3.202	0.53	0.0023	0.61	0.032
1607	DGKB	0	0	kinase			11.36	-0.18	-0.576	-0.396	-3.202	0.66	0.0043	0.71	0.046
118932	ANKRD22	NA	NA	NA	NA	NA	11.74	-0.232	-0.743	-0.511	-3.2	0.32	2e-05	0.46	0.0021
144110	TMEM86A	NA	NA	NA	NA	NA	10.15	-0.099	-0.456	-0.356	-3.189	0.66	0.062	0.72	0.21
94134	ARHGAP12	NA	NA	NA	NA	NA	11.65	-0.174	-0.554	-0.38	-3.187	0.56	0.0029	0.63	0.037
3679	ITGA7	1	1				10.42	0.001	-0.455	-0.456	-3.186	1	0.0012	1	0.023
11226	GALNT6	1	0				10.71	-0.209	-0.664	-0.456	-3.184	0.45	0.0016	0.55	0.026
57823	SLAMF7	1	1				10.32	-0.269	-0.856	-0.587	-3.18	0.56	0.003	0.64	0.037
51496	CTDSPL2	NA	NA	NA	NA	NA	11.12	-0.251	-0.797	-0.546	-3.179	0.26	3.1e-05	0.42	0.0026
113457	TUBA3D	NA	NA	NA	NA	NA	11.81	-0.255	-0.81	-0.555	-3.174	0.68	0.00052	0.73	0.014
7326	UBE2G1	NA	NA	NA	NA	NA	11.47	-0.063	-0.452	-0.389	-3.163	0.75	0.0098	0.79	0.072
165829	GPR156	7	4				11.22	-0.201	-0.633	-0.433	-3.157	0.32	0.00044	0.46	0.012
55106	SLFN12	NA	NA	NA	NA	NA	11.17	-0.157	-0.495	-0.337	-3.145	0.45	0.0016	0.55	0.026
55102	ATG2B	NA	NA	NA	NA	NA	11.9	-0.116	-0.449	-0.333	-3.143	0.73	0.013	0.77	0.085
114793	FMNL2	NA	NA	NA	NA	NA	10.94	-0.112	-0.449	-0.338	-3.143	0.69	0.038	0.74	0.16
6865	TACR2	7	4				10.58	-0.143	-0.449	-0.307	-3.142	0.68	0.028	0.73	0.13
6272	SORT1	1	1				11.87	-0.077	-0.449	-0.372	-3.141	0.71	0.00041	0.76	0.012
4319	MMP10	0	0				11.36	-0.061	-0.449	-0.388	-3.14	0.81	0.0007	0.84	0.016
2595	GANC	NA	NA	NA	NA	NA	11.46	-0.037	-0.447	-0.41	-3.131	0.83	7.5e-06	0.85	0.0012
4363	ABCC1	17	9				11.31	-0.173	-0.541	-0.368	-3.128	0.41	0.0006	0.52	0.015
5588	PRKCQ	0	0	kinase			11.07	-0.141	-0.447	-0.306	-3.128	0.47	0.013	0.57	0.085
27297	CRCP	0	0				11.08	-0.126	-0.447	-0.321	-3.124	0.65	0.023	0.7	0.12
5956	OPN1LW	7	4				11.17	-0.126	-0.446	-0.32	-3.123	0.65	0.016	0.7	0.094
2617	GARS	NA	NA	NA	NA	NA	11.94	-0.21	-0.653	-0.443	-3.111	0.43	0.00041	0.54	0.012
10283	CWC27	NA	NA	NA	NA	NA	11.88	-0.125	-0.444	-0.319	-3.103	0.74	0.041	0.78	0.17
51569	UFM1	NA	NA	NA	NA	NA	10.93	-0.151	-0.469	-0.318	-3.1	0.55	0.0091	0.63	0.07
55066		NA	NA	NA	NA	NA	11.5	-0.13	-0.442	-0.312	-3.091	0.7	0.023	0.75	0.12
114049	WBSCR22	NA	NA	NA	NA	NA	11.04	-0.289	-0.891	-0.602	-3.083	0.17	0.00015	0.37	0.0068
752	FMNL1	NA	NA	NA	NA	NA	10.67	-0.252	-0.778	-0.525	-3.082	0.4	0.0027	0.52	0.035
401993	OR2T5	7	4				11.24	-0.229	-0.703	-0.474	-3.074	0.65	0.0041	0.7	0.045
121981		NA	NA	NA	NA	NA	11.24	-0.007	-0.439	-0.432	-3.072	0.97	1.8e-05	0.98	0.0019
10798	OR5I1	7	4				10.86	0.011	-0.438	-0.449	-3.065	0.94	0.0001	0.95	0.0054
54815	GATAD2A	NA	NA	NA	NA	NA	10.62	-0.152	-0.465	-0.313	-3.063	0.48	0.0058	0.57	0.055
8647	ABCB11	12	5				10.74	-0.198	-0.606	-0.408	-3.062	0.7	0.0019	0.75	0.029
51181	DCXR	NA	NA	NA	NA	NA	11.2	-0.317	-0.971	-0.654	-3.062	0.53	0.0012	0.61	0.023
79966	SCD5	NA	NA	NA	NA	NA	11.8	-0.091	-0.438	-0.347	-3.062	0.58	2.1e-05	0.65	0.0021
286514	MAGEB18	NA	NA	NA	NA	NA	12.18	-0.103	-0.437	-0.335	-3.059	0.57	3.4e-05	0.64	0.0028
3914	LAMB3	0	0				11.56	-0.024	-0.436	-0.412	-3.051	0.95	0.0037	0.96	0.042
112802	KRT71	NA	NA	NA	NA	NA	9.5	-0.268	-0.818	-0.55	-3.05	0.51	0.036	0.6	0.16
9847	KIAA0528	NA	NA	NA	NA	NA	11.98	-0.143	-0.437	-0.293	-3.047	0.5	0.0031	0.59	0.038
25870	SUMF2	0	0				11.35	-0.063	-0.435	-0.371	-3.041	0.72	0.0016	0.76	0.026
341350	OVCH1	0	0				10.83	-0.218	-0.661	-0.444	-3.038	0.49	0.0024	0.58	0.032
154	ADRB2	7	4				11	-0.173	-0.524	-0.352	-3.036	0.6	0.0093	0.66	0.07
200734	SPRED2	NA	NA	NA	NA	NA	11.35	-0.185	-0.562	-0.377	-3.033	0.74	0.015	0.78	0.091
57092	PCNP	NA	NA	NA	NA	NA	11.61	-0.128	-0.433	-0.305	-3.031	0.55	0.0005	0.62	0.013
1421	CRYGD	NA	NA	NA	NA	NA	11.44	-0.051	-0.433	-0.382	-3.029	0.87	0.013	0.89	0.085
81797	OR12D3	7	4				11.06	-0.166	-0.503	-0.337	-3.027	0.47	0.019	0.56	0.1
27347	STK39	0	0	kinase			11.56	-0.086	-0.433	-0.347	-3.026	0.64	6.9e-05	0.69	0.0043
10880	ACTL7B	NA	NA	NA	NA	NA	11.09	-0.12	-0.432	-0.312	-3.022	0.59	0.0041	0.66	0.045
2658	GDF2	0	0				10.8	-0.194	-0.585	-0.391	-3.019	0.46	0.018	0.56	0.1
79465	ULBP3	0	0				10.91	-0.254	-0.768	-0.513	-3.019	0.39	0.00051	0.51	0.014
7283	TUBG1	NA	NA	NA	NA	NA	11.79	-0.213	-0.643	-0.43	-3.017	0.16	1.1e-09	0.36	3.3e-06
10058	ABCB6	NA	NA	NA	NA	NA	11.79	-0.182	-0.547	-0.365	-3.012	0.56	5e-05	0.63	0.0035
25842	ASF1A	NA	NA	NA	NA	NA	11.68	-0.106	-0.429	-0.323	-2.999	0.75	0.029	0.78	0.14
5021	OXTR	7	4				10.44	-0.253	-0.758	-0.505	-2.994	0.71	0.00071	0.75	0.016
4214	MAP3K1	0	0	kinase			11.35	-0.191	-0.572	-0.381	-2.993	0.56	0.00074	0.63	0.017
10407	SPAG11B	0	0				11.2	-0.226	-0.676	-0.45	-2.989	0.5	0.0032	0.59	0.039
760	CA2	0	0				11.48	-0.333	-0.994	-0.661	-2.987	0.55	0.001	0.63	0.02
137392	FAM92A1	NA	NA	NA	NA	NA	10.75	-0.15	-0.448	-0.298	-2.98	0.48	0.016	0.57	0.097
10606	PAICS	NA	NA	NA	NA	NA	11.93	-0.134	-0.425	-0.291	-2.974	0.51	0.0011	0.6	0.021
23070	FTSJD2	NA	NA	NA	NA	NA	10.99	-0.176	-0.522	-0.346	-2.973	0.29	0.00085	0.44	0.018
3717	JAK2	0	0	kinase			10.76	-0.252	-0.748	-0.496	-2.971	0.44	0.0015	0.54	0.025
9958	USP15	0	0			dub	10.27	-0.238	-0.707	-0.469	-2.968	0.66	0.01	0.71	0.073
3712	IVD	NA	NA	NA	NA	NA	11.43	-0.079	-0.424	-0.345	-2.967	0.6	2.9e-05	0.66	0.0025
64800	EFCAB6	NA	NA	NA	NA	NA	11.64	-0.151	-0.448	-0.297	-2.966	0.43	0.0015	0.54	0.025
154661	RUNDC3B	NA	NA	NA	NA	NA	12.03	-0.152	-0.45	-0.298	-2.961	0.39	5.8e-05	0.51	0.0038
344797		NA	NA	NA	NA	NA	11.85	-0.029	-0.423	-0.393	-2.959	0.9	2.2e-07	0.92	0.00017
3660	IRF2	NA	NA	NA	NA	NA	11.63	-0.345	-1.019	-0.674	-2.957	0.24	9e-07	0.41	0.00035
123904	NRN1L	0	0				12.19	-0.1	-0.422	-0.323	-2.954	0.63	0.00022	0.69	0.0084
6539	SLC6A12	12	1				11.18	-0.07	-0.422	-0.352	-2.95	0.9	0.077	0.91	0.24
137209	ZNF572	NA	NA	NA	NA	NA	10.75	-0.244	-0.72	-0.476	-2.948	0.39	0.0025	0.51	0.033
51182	HSPA14	NA	NA	NA	NA	NA	10.72	-0.317	-0.933	-0.616	-2.946	0.68	0.00011	0.73	0.0056
55872	PBK	0	0	kinase			11.01	-0.136	-0.421	-0.285	-2.946	0.58	0.015	0.65	0.093
9918	NCAPD2	NA	NA	NA	NA	NA	11.1	-0.15	-0.442	-0.292	-2.945	0.38	0.0045	0.5	0.047
80019	UBTD1	NA	NA	NA	NA	NA	11.35	-0.097	-0.42	-0.323	-2.937	0.75	0.018	0.79	0.1
63922	CHTF18	NA	NA	NA	NA	NA	10.3	-0.158	-0.464	-0.305	-2.932	0.55	0.032	0.63	0.14
57633	LRRN1	1	1				11.48	-0.207	-0.607	-0.4	-2.929	0.3	0.00074	0.45	0.017
54776	PPP1R12C	NA	NA	NA	NA	NA	10.91	-0.144	-0.421	-0.277	-2.928	0.68	0.067	0.73	0.22
391428		NA	NA	NA	NA	NA	11.83	-0.162	-0.475	-0.313	-2.927	0.46	0.0064	0.56	0.057
11083	DIDO1	NA	NA	NA	NA	NA	11.57	-0.129	-0.418	-0.29	-2.926	0.43	0.00057	0.54	0.014
4838	NODAL	0	0				11.47	-0.209	-0.61	-0.401	-2.925	0.36	5.6e-05	0.48	0.0037
10874	NMU	0	0				11.31	-0.141	-0.418	-0.277	-2.923	0.48	0.012	0.58	0.08
904	CCNT1	NA	NA	NA	NA	NA	10.72	-0.19	-0.555	-0.365	-2.922	0.5	0.00093	0.59	0.019
6404	SELPLG	1	1				11.06	-0.167	-0.488	-0.321	-2.921	0.27	0.0026	0.43	0.034
347736	TXNDC6	0	0	kinase			11.41	-0.187	-0.545	-0.359	-2.92	0.41	7.7e-08	0.52	6.9e-05
1291	COL6A1	0	0				11.73	-0.082	-0.417	-0.335	-2.916	0.77	0.00037	0.8	0.011
168537	GIMAP7	NA	NA	NA	NA	NA	11.53	-0.128	-0.417	-0.288	-2.915	0.52	0.005	0.61	0.05
10057	ABCC5	NA	NA	NA	NA	NA	11.2	-0.175	-0.51	-0.335	-2.91	0.32	0.00047	0.46	0.013
2287	FKBP3	NA	NA	NA	NA	NA	11.53	-0.154	-0.449	-0.294	-2.907	0.66	0.0074	0.71	0.062
2770	GNAI1	NA	NA	NA	NA	NA	10.14	-0.375	-1.09	-0.715	-2.904	0.41	0.00098	0.52	0.019
2660	MSTN	0	0				11.31	-0.132	-0.414	-0.282	-2.898	0.67	0.0057	0.72	0.054
403	ARL3	NA	NA	NA	NA	NA	11.92	-0.172	-0.497	-0.325	-2.895	0.4	0.00011	0.52	0.0058
79689	STEAP4	NA	NA	NA	NA	NA	10.63	-0.221	-0.638	-0.418	-2.893	0.53	0.0024	0.61	0.032
5649	RELN	0	0				11.21	-0.14	-0.412	-0.272	-2.885	0.45	0.0039	0.55	0.043
5781	PTPN11	NA	NA	NA	NA	NA	11.82	-0.191	-0.55	-0.359	-2.882	0.37	3.9e-05	0.49	0.003
140690	CTCFL	NA	NA	NA	NA	NA	10.95	-0.24	-0.692	-0.452	-2.881	0.17	0.00019	0.37	0.0078
6628	SNRPB	NA	NA	NA	NA	NA	12.01	-0.318	-0.914	-0.597	-2.879	0.36	5.3e-07	0.49	0.00023
3032	HADHB	NA	NA	NA	NA	NA	11.23	-0.151	-0.433	-0.283	-2.877	0.59	0.007	0.66	0.06
5919	RARRES2	0	0				10.61	-0.254	-0.73	-0.476	-2.876	0.47	0.0014	0.57	0.024
122011	CSNK1A1L	0	0	kinase			11.01	-0.203	-0.583	-0.38	-2.875	0.64	0.022	0.7	0.11
3101	HK3	0	0	kinase			11.74	-0.111	-0.41	-0.3	-2.872	0.71	0.0084	0.75	0.067
145553	MDP1	NA	NA	NA	NA	NA	11.29	-0.185	-0.531	-0.346	-2.872	0.63	0.0004	0.69	0.012
9585	KIF20B	NA	NA	NA	NA	NA	10.98	-0.197	-0.565	-0.368	-2.871	0.12	0.00054	0.33	0.014
3745	KCNB1	NA	NA	NA	NA	NA	11.37	-0.039	-0.41	-0.371	-2.868	0.9	0.00015	0.91	0.0068
8541	PPFIA3	NA	NA	NA	NA	NA	11.18	-0.113	-0.409	-0.297	-2.863	0.51	0.0013	0.59	0.024
93081	C13orf27	NA	NA	NA	NA	NA	11.58	-0.179	-0.512	-0.333	-2.863	0.55	0.0088	0.63	0.069
54108	CHRAC1	NA	NA	NA	NA	NA	12.24	-0.103	-0.409	-0.307	-2.862	0.74	0.0023	0.78	0.031
26095	PTPN20B	NA	NA	NA	NA	NA	10.86	-0.09	-0.408	-0.318	-2.852	0.73	0.007	0.77	0.06
9709	HERPUD1	NA	NA	NA	NA	NA	12.09	-0.129	-0.407	-0.279	-2.851	0.41	0.0002	0.52	0.0081
51319	RSRC1	NA	NA	NA	NA	NA	10.56	-0.311	-0.887	-0.575	-2.85	0.4	0.0037	0.52	0.042
89876	C3orf15	NA	NA	NA	NA	NA	11.8	-0.139	-0.407	-0.269	-2.85	0.44	0.0011	0.55	0.021
5618	PRLR	1	1				11.38	-0.176	-0.501	-0.325	-2.847	0.46	0.0055	0.56	0.053
22905	EPN2	NA	NA	NA	NA	NA	11.21	-0.197	-0.56	-0.363	-2.846	0.56	0.016	0.64	0.096
89790	SIGLEC10	1	1				11.08	-0.262	-0.746	-0.484	-2.846	0.23	0.00049	0.41	0.013
202559	KHDRBS2	NA	NA	NA	NA	NA	10.01	-0.425	-1.209	-0.784	-2.846	0.58	0.0032	0.65	0.038
83734	ATG10	NA	NA	NA	NA	NA	11.51	-0.049	-0.407	-0.357	-2.844	0.78	2.4e-06	0.81	0.00064
7884	SLBP	0	0				12.16	-0.149	-0.423	-0.274	-2.843	0.38	0.0008	0.5	0.018
55143	CDCA8	NA	NA	NA	NA	NA	11.63	-0.162	-0.46	-0.298	-2.84	0.57	0.0028	0.65	0.036
64860	ARMCX5	NA	NA	NA	NA	NA	11.94	-0.128	-0.406	-0.278	-2.838	0.56	0.0019	0.63	0.028
25790	CCDC19	NA	NA	NA	NA	NA	11.08	-0.154	-0.437	-0.283	-2.837	0.46	0.0015	0.56	0.025
57379	AICDA	NA	NA	NA	NA	NA	12.1	-0.095	-0.406	-0.311	-2.837	0.61	0.00049	0.68	0.013
5368	PNOC	0	0				11.71	-0.088	-0.405	-0.317	-2.834	0.74	0.0024	0.78	0.033
9830	TRIM14	NA	NA	NA	NA	NA	11.13	-0.137	-0.405	-0.268	-2.833	0.61	0.027	0.67	0.13
10252	SPRY1	NA	NA	NA	NA	NA	11.81	-0.601	-1.7	-1.099	-2.83	0.22	2.1e-08	0.4	3e-05
4222	MEOX1	NA	NA	NA	NA	NA	11.3	-0.213	-0.603	-0.39	-2.829	0.35	0.0017	0.48	0.027
64077	LHPP	NA	NA	NA	NA	NA	11.07	-0.102	-0.404	-0.302	-2.829	0.61	0.0013	0.67	0.023
51455	REV1	NA	NA	NA	NA	NA	11	-0.259	-0.731	-0.472	-2.822	0.28	0.00058	0.43	0.015
56547	MMP26	0	0				11.17	-0.26	-0.734	-0.474	-2.822	0.18	1.9e-05	0.37	0.0019
374	AREG	NA	NA				11.45	-0.134	-0.403	-0.27	-2.821	0.69	0.016	0.74	0.095
6050	RNH1	NA	NA	NA	NA	NA	11.11	-0.191	-0.539	-0.348	-2.817	0.47	0.013	0.57	0.083
7368	UGT8	1	0				11.33	-0.119	-0.402	-0.283	-2.811	0.61	0.0075	0.67	0.063
55504	TNFRSF19	1	1				10.75	-0.219	-0.614	-0.395	-2.803	0.46	0.0093	0.56	0.07
1527	TEX28	NA	NA	NA	NA	NA	11.9	-0.346	-0.97	-0.623	-2.801	0.52	6.1e-05	0.6	0.004
51184	GPN3	NA	NA	NA	NA	NA	11.67	-0.32	-0.895	-0.575	-2.8	0.33	1.7e-05	0.47	0.0019
5051	PAFAH2	NA	NA	NA	NA	NA	11.48	-0.18	-0.504	-0.324	-2.799	0.38	2.3e-06	0.5	0.00063
8805	TRIM24	NA	NA	NA	NA	NA	10.96	-0.126	-0.4	-0.274	-2.799	0.64	0.0042	0.7	0.045
2184	FAH	NA	NA	NA	NA	NA	11.16	-0.124	-0.4	-0.276	-2.798	0.73	0.094	0.77	0.27
148523	C1orf51	NA	NA	NA	NA	NA	11.62	-0.179	-0.5	-0.321	-2.796	0.36	8.4e-05	0.49	0.0049
8624	PSMG1	NA	NA	NA	NA	NA	12	-0.187	-0.521	-0.335	-2.79	0.5	0.001	0.59	0.02
79782	LRRC31	NA	NA	NA	NA	NA	12.08	-0.157	-0.438	-0.281	-2.79	0.66	0.0011	0.72	0.021
152185	CCDC52	NA	NA	NA	NA	NA	12.06	-0.112	-0.398	-0.287	-2.787	0.47	5.1e-05	0.57	0.0035
6811	STX5	NA	NA	NA	NA	NA	10.95	-0.087	-0.398	-0.311	-2.784	0.69	0.0014	0.74	0.024
56902	PNO1	NA	NA	NA	NA	NA	11.67	-0.212	-0.591	-0.379	-2.784	0.5	0.034	0.59	0.15
5499	PPP1CA	NA	NA	NA	NA	NA	10.72	-0.288	-0.802	-0.513	-2.78	0.46	0.0022	0.56	0.031
3601	IL15RA	1	1				11.56	-0.056	-0.397	-0.341	-2.779	0.86	0.015	0.88	0.093
117157	SH2D1B	NA	NA	NA	NA	NA	10.68	-0.139	-0.397	-0.258	-2.774	0.51	0.12	0.6	0.31
6007	RHD	11	0				11.25	-0.237	-0.656	-0.419	-2.765	0.49	0.012	0.58	0.079
8365	HIST1H4H	NA	NA	NA	NA	NA	11.28	-0.13	-0.395	-0.265	-2.764	0.71	0.025	0.75	0.13
147179	WIPF2	NA	NA	NA	NA	NA	11.13	-0.114	-0.395	-0.281	-2.761	0.59	0.022	0.66	0.12
4616	GADD45B	NA	NA	NA	NA	NA	11.3	-0.248	-0.684	-0.436	-2.759	0.37	0.005	0.49	0.05
50810		NA	NA	NA	NA	NA	10.92	-0.089	-0.394	-0.306	-2.759	0.63	0.0027	0.69	0.035
139105	BEND2	NA	NA	NA	NA	NA	11.67	-0.151	-0.417	-0.266	-2.759	0.47	0.0081	0.57	0.065
389906		NA	NA	kinase			12.13	-0.187	-0.517	-0.329	-2.757	0.52	0.0015	0.61	0.025
84254	CAMKK1	0	0	kinase			11.63	-0.109	-0.394	-0.285	-2.754	0.3	0.00014	0.45	0.0065
9356	SLC22A6	12	6				10.98	-0.092	-0.393	-0.302	-2.753	0.82	0.00078	0.85	0.017
53836	GPR87	7	4				11.03	-0.128	-0.393	-0.265	-2.753	0.66	0.026	0.72	0.13
55246	CCDC25	NA	NA	NA	NA	NA	11.51	-0.15	-0.412	-0.262	-2.75	0.23	0.0013	0.4	0.023
8611	PPAP2A	6	3				11.22	-0.073	-0.393	-0.32	-2.749	0.68	0.0014	0.73	0.024
8505	PARG	NA	NA	NA	NA	NA	11.9	-0.1	-0.393	-0.293	-2.748	0.74	0.0029	0.78	0.037
3206	HOXA10	NA	NA	NA	NA	NA	10.71	-0.189	-0.518	-0.329	-2.739	0.52	0.017	0.61	0.1
201161	CENPV	NA	NA	NA	NA	NA	10.99	-0.199	-0.546	-0.346	-2.737	0.49	0.0069	0.59	0.06
51637	C14orf166	NA	NA	NA	NA	NA	10.8	-0.308	-0.844	-0.535	-2.736	0.52	0.00019	0.6	0.0079
150572	SMYD1	NA	NA	NA	NA	NA	12	-0.157	-0.43	-0.273	-2.736	0.48	0.02	0.57	0.11
84440	RAB11FIP4	NA	NA	NA	NA	NA	10.98	-0.048	-0.391	-0.343	-2.733	0.83	0.017	0.86	0.1
131	ADH7	NA	NA	NA	NA	NA	11.41	-0.101	-0.39	-0.29	-2.731	0.58	0.0062	0.65	0.057
55623	THUMPD1	NA	NA	NA	NA	NA	11.55	-0.068	-0.39	-0.322	-2.729	0.82	0.0083	0.85	0.066
3696	ITGB8	1	1				11.54	-0.186	-0.506	-0.321	-2.728	0.5	0.021	0.59	0.11
388573		NA	NA	NA	NA	NA	10.88	-0.283	-0.772	-0.489	-2.728	0.41	0.0061	0.52	0.056
55769	ZNF83	NA	NA	NA	NA	NA	10.57	-0.154	-0.42	-0.266	-2.725	0.67	0.078	0.72	0.24
146556	C16orf89	0	0				11.66	-0.116	-0.389	-0.273	-2.725	0.49	0.00057	0.58	0.014
2237	FEN1	NA	NA	NA	NA	NA	11.16	-0.162	-0.442	-0.28	-2.724	0.51	0.013	0.6	0.085
85438	C4orf35	NA	NA	NA	NA	NA	11.35	-0.208	-0.565	-0.358	-2.724	0.27	2.5e-05	0.43	0.0023
10873	ME3	NA	NA	NA	NA	NA	11.31	-0.179	-0.486	-0.308	-2.723	0.52	0.037	0.6	0.16
5621	PRNP	0	0				11.12	-0.128	-0.388	-0.261	-2.717	0.47	0.048	0.57	0.18
2316	FLNA	0	0				11.42	-0.181	-0.493	-0.311	-2.716	0.46	0.00053	0.56	0.014
1159	CKMT1B	NA	NA	kinase			10.73	-0.195	-0.529	-0.334	-2.715	0.38	0.0073	0.5	0.062
6694	SPP2	0	0				11.77	-0.139	-0.388	-0.249	-2.714	0.59	0.00033	0.66	0.011
7515	XRCC1	NA	NA	NA	NA	NA	11.43	-0.109	-0.387	-0.279	-2.709	0.59	0.0023	0.66	0.032
84320	ACBD6	NA	NA	NA	NA	NA	11.29	-0.145	-0.394	-0.248	-2.709	0.47	0.016	0.56	0.097
480	ATP1A4	10	5				11.22	-0.209	-0.566	-0.357	-2.708	0.56	0.0013	0.63	0.023
6512	SLC1A7	10	1				11.52	-0.236	-0.64	-0.403	-2.707	0.47	0.00039	0.57	0.011
55029		NA	NA	NA	NA	NA	11.39	-0.122	-0.387	-0.265	-2.707	0.67	0.01	0.72	0.073
5959	RDH5	0	0				11.25	-0.144	-0.39	-0.246	-2.706	0.15	0.00044	0.36	0.012
23111	SPG20	NA	NA	NA	NA	NA	11.02	-0.219	-0.592	-0.373	-2.7	0.55	0.011	0.63	0.076
5719	PSMD13	NA	NA	NA	NA	NA	11.19	-0.445	-1.2	-0.755	-2.699	0.18	3e-08	0.38	3.9e-05
5585	PKN1	0	0	kinase			11.79	-0.148	-0.398	-0.251	-2.697	0.42	0.0054	0.53	0.052
91584	PLXNA4	1	1	kinase			11.2	-0.247	-0.666	-0.419	-2.697	0.43	0.0018	0.54	0.027
567	B2M	0	0				9.85	-0.253	-0.682	-0.429	-2.695	0.49	0.04	0.58	0.16
9687	GREB1	NA	NA	NA	NA	NA	11.91	-0.102	-0.385	-0.283	-2.693	0.71	0.0081	0.75	0.065
83698	CALN1	1	1				11.01	-0.185	-0.497	-0.313	-2.693	0.27	0.00098	0.43	0.019
57188	ADAMTSL3	0	0				11.8	-0.113	-0.384	-0.272	-2.688	0.51	1.7e-05	0.6	0.0019
203197	C9orf91	NA	NA	NA	NA	NA	12.48	-0.149	-0.4	-0.251	-2.687	0.44	8.5e-09	0.54	2.1e-05
112849	C14orf149	NA	NA	NA	NA	NA	12.01	-0.122	-0.384	-0.262	-2.684	0.7	0.038	0.75	0.16
7804	LRP8	1	1				11.5	-0.076	-0.383	-0.307	-2.682	0.73	0.00023	0.77	0.0086
9263	STK17A	0	0	kinase			11.05	-0.187	-0.5	-0.314	-2.682	0.35	0.024	0.48	0.12
26523	EIF2C1	NA	NA	NA	NA	NA	11.2	-0.221	-0.592	-0.371	-2.682	0.42	0.0086	0.53	0.068
149421	C1orf215	NA	NA	NA	NA	NA	10.67	-0.175	-0.469	-0.294	-2.68	0.46	0.043	0.56	0.17
442744		NA	NA	NA	NA	NA	11.74	-0.248	-0.664	-0.416	-2.68	0.46	3.5e-06	0.56	0.00077
4986	OPRK1	7	4				11.55	-0.196	-0.526	-0.33	-2.679	0.65	0.012	0.71	0.081
51175	TUBE1	NA	NA	NA	NA	NA	11.27	-0.179	-0.479	-0.3	-2.677	0.62	0.02	0.69	0.11
54908	CCDC99	NA	NA	NA	NA	NA	10.56	-0.284	-0.76	-0.476	-2.675	0.47	0.0069	0.56	0.06
1232	CCR3	7	4				11	-0.23	-0.615	-0.385	-2.673	0.43	0.0034	0.54	0.04
4542	MYO1F	NA	NA	NA	NA	NA	9.4	-0.186	-0.497	-0.311	-2.673	0.61	0.19	0.67	0.41
144402	CPNE8	NA	NA	NA	NA	NA	11.79	-0.206	-0.55	-0.344	-2.672	0.31	5.3e-06	0.45	0.001
54998	AURKAIP1	NA	NA	NA	NA	NA	11.3	-0.181	-0.484	-0.302	-2.668	0.64	0.057	0.7	0.2
6621	SNAPC4	NA	NA	NA	NA	NA	11.76	-0.144	-0.383	-0.24	-2.667	0.69	0.0038	0.74	0.042
8065	CUL5	NA	NA	NA	NA	NA	11.2	-0.008	-0.381	-0.373	-2.667	0.98	0.011	0.98	0.078
54813	KLHL28	NA	NA	NA	NA	NA	10.87	-0.218	-0.582	-0.364	-2.666	0.68	0.0096	0.73	0.071
7290	HIRA	NA	NA	NA	NA	NA	11.7	-0.222	-0.592	-0.37	-2.664	0.17	1.6e-06	0.37	0.00051
79832	QSER1	NA	NA	NA	NA	NA	11.25	-0.135	-0.381	-0.246	-2.664	0.5	0.0072	0.59	0.061
83416	FCRL5	1	1				11.59	-0.295	-0.784	-0.489	-2.659	0.24	2.4e-06	0.41	0.00064
10667	FARS2	NA	NA	NA	NA	NA	11.56	-0.209	-0.556	-0.346	-2.654	0.5	0.00086	0.59	0.018
80216	ALPK1	0	0	kinase			11.84	-0.291	-0.774	-0.482	-2.654	0.7	0.0031	0.75	0.038
3567	IL5	0	0				11.98	-0.148	-0.392	-0.244	-2.651	0.44	0.00081	0.54	0.018
145482	PTGR2	NA	NA	NA	NA	NA	12.16	-0.141	-0.379	-0.238	-2.651	0.51	0.0023	0.59	0.031
6005	RHAG	12	6				11.36	-0.069	-0.378	-0.309	-2.647	0.79	0.0051	0.82	0.051
79839	CCDC102B	NA	NA	NA	NA	NA	10.92	-0.125	-0.378	-0.253	-2.646	0.45	0.029	0.55	0.14
23054	NCOA6	NA	NA	NA	NA	NA	11.19	-0.006	-0.378	-0.372	-2.645	0.98	0.0095	0.98	0.07
5495	PPM1B	NA	NA	NA	NA	NA	11.87	-0.168	-0.443	-0.275	-2.642	0.43	0.0021	0.53	0.03
259287	TAS2R41	7	4				11.59	-0.322	-0.851	-0.529	-2.641	0.44	0.00041	0.55	0.012
343578	C20orf95	NA	NA	NA	NA	NA	12.08	-0.192	-0.506	-0.315	-2.641	0.63	0.01	0.69	0.073
53841	CDHR5	1	1				11.23	-0.203	-0.535	-0.332	-2.638	0.58	0.071	0.65	0.23
51263	MRPL30	NA	NA	NA	NA	NA	10.92	-0.262	-0.691	-0.429	-2.635	0.52	0.00095	0.6	0.019
83897	KRTAP3-2	NA	NA	NA	NA	NA	11.12	-0.201	-0.528	-0.328	-2.634	0.49	0.022	0.58	0.11
57787	MARK4	0	0	kinase			11.37	-0.064	-0.376	-0.312	-2.633	0.6	0.00058	0.67	0.015
6391	SDHC	NA	NA	NA	NA	NA	11.42	-0.13	-0.376	-0.246	-2.632	0.62	0.0091	0.68	0.07
53637	S1PR5	7	4				11.89	-0.14	-0.376	-0.236	-2.632	0.59	0.016	0.66	0.096
84271	POLDIP3	NA	NA	NA	NA	NA	11.3	-0.217	-0.571	-0.354	-2.632	0.39	0.0011	0.51	0.022
552	AVPR1A	7	4				10.95	-0.349	-0.918	-0.569	-2.631	0.45	0.00012	0.55	0.0058
54464	XRN1	NA	NA	NA	NA	NA	11.38	-0.113	-0.376	-0.263	-2.631	0.57	0.0067	0.65	0.059
8737	RIPK1	0	0	kinase			11.97	-0.22	-0.576	-0.357	-2.625	0.35	0.004	0.48	0.044
4762	NEUROG1	NA	NA	NA	NA	NA	11.25	-0.225	-0.591	-0.366	-2.623	0.55	0.031	0.63	0.14
8786	RGS11	NA	NA	NA	NA	NA	11.78	-0.179	-0.468	-0.29	-2.622	0.22	0.0014	0.4	0.024
3950	LECT2	0	0				11.33	-0.234	-0.613	-0.379	-2.621	0.31	0.00064	0.45	0.016
85004	RERG	NA	NA	NA	NA	NA	11.43	-0.331	-0.865	-0.534	-2.616	0.33	0.00095	0.47	0.019
103910	MYL12B	NA	NA	NA	NA	NA	11.7	-0.148	-0.388	-0.24	-2.615	0.29	0.0023	0.44	0.032
84187	TMEM164	NA	NA	NA	NA	NA	9.82	-0.162	-0.423	-0.261	-2.613	0.56	0.05	0.64	0.19
9071	CLDN10	4	2				11.2	-0.092	-0.373	-0.281	-2.612	0.75	0.047	0.79	0.18
54986	ULK4	0	0	kinase			11.76	-0.205	-0.537	-0.331	-2.612	0.57	0.03	0.64	0.14
93973	ACTR8	NA	NA	NA	NA	NA	11.67	-0.18	-0.471	-0.291	-2.612	0.56	0.024	0.64	0.12
7101	NR2E1	NA	NA	NA	NA	NA	11.38	-0.05	-0.373	-0.323	-2.61	0.84	0.0029	0.86	0.036
2995	GYPC	1	1				11.41	-0.029	-0.373	-0.344	-2.609	0.85	9.1e-06	0.88	0.0013
253152	EPHX4	1	0				11.69	-0.203	-0.527	-0.325	-2.604	0.45	0.0015	0.55	0.025
8727	CTNNAL1	NA	NA	NA	NA	NA	11.24	-0.187	-0.486	-0.299	-2.602	0.28	0.00085	0.44	0.018
201456	FBXO15	NA	NA	NA	NA	NA	10.94	-0.061	-0.371	-0.311	-2.597	0.77	0.0012	0.81	0.022
51471	NAT8B	NA	NA	NA	NA	NA	10.16	-0.509	-1.323	-0.813	-2.596	0.14	2.4e-05	0.35	0.0022
400831	C20orf202	NA	NA	NA	NA	NA	11.12	-0.027	-0.371	-0.344	-2.596	0.91	0.0039	0.92	0.043
1185	CLCN6	NA	NA	NA	NA	NA	11.56	-0.085	-0.371	-0.285	-2.594	0.62	0.0002	0.68	0.0081
79877	DCAKD	0	0	kinase			10.74	-0.153	-0.396	-0.243	-2.593	0.52	0.0079	0.61	0.065
5364	PLXNB1	1	1	kinase			11.56	-0.115	-0.37	-0.255	-2.59	0.53	0.0028	0.61	0.036
56113	PCDHGA2	1	1				11.01	-0.259	-0.671	-0.412	-2.59	0.53	0.0096	0.61	0.071
60484	HAPLN2	0	0				11.43	-0.157	-0.406	-0.249	-2.59	0.5	0.0082	0.59	0.065
27244	SESN1	NA	NA	NA	NA	NA	11.58	-0.093	-0.37	-0.277	-2.589	0.67	0.0068	0.72	0.059
55174	INTS10	NA	NA	NA	NA	NA	11.44	-0.296	-0.765	-0.47	-2.589	0.3	0.0002	0.45	0.0081
3622	ING2	NA	NA	NA	NA	NA	11.41	-0.107	-0.37	-0.262	-2.586	0.61	0.0052	0.67	0.051
4774	NFIA	NA	NA	NA	NA	NA	12	-0.111	-0.37	-0.258	-2.586	0.63	0.0067	0.69	0.059
6792	CDKL5	0	0	kinase			11.32	-0.279	-0.722	-0.443	-2.586	0.31	0.00086	0.45	0.018
254887	ZDHHC23	NA	NA	NA	NA	NA	11.08	-0.317	-0.819	-0.502	-2.583	0.43	0.011	0.53	0.079
51321	AMZ2	NA	NA	NA	NA	NA	11.79	-0.109	-0.369	-0.259	-2.58	0.49	0.001	0.58	0.02
63979	FIGNL1	NA	NA	NA	NA	NA	11.05	-0.21	-0.542	-0.332	-2.58	0.18	0.00045	0.37	0.013
3191	HNRNPL	NA	NA	NA	NA	NA	11.88	-0.435	-1.121	-0.687	-2.579	0.23	2.2e-11	0.41	1.1e-07
10673	TNFSF13B	1	1				11.38	-0.163	-0.421	-0.257	-2.577	0.43	0.022	0.54	0.12
4608	MYBPH	NA	NA	NA	NA	NA	10.36	-0.301	-0.776	-0.475	-2.576	0.46	0.0035	0.56	0.04
4023	LPL	0	0				11.84	-0.17	-0.439	-0.268	-2.575	0.39	0.00011	0.51	0.0058
115861	NXNL1	NA	NA	NA	NA	NA	11.2	-0.061	-0.368	-0.308	-2.575	0.85	0.012	0.88	0.08
8614	STC2	0	0				11.7	-0.132	-0.368	-0.235	-2.572	0.31	7.7e-05	0.45	0.0046
11279	KLF8	NA	NA	NA	NA	NA	11.94	-0.106	-0.368	-0.261	-2.572	0.52	0.0017	0.6	0.027
3430	IFI35	NA	NA	NA	NA	NA	11.26	-0.202	-0.518	-0.316	-2.568	0.4	0.0073	0.51	0.062
55330	CNO	NA	NA	NA	NA	NA	11.43	-0.383	-0.982	-0.599	-2.566	0.26	9.6e-06	0.42	0.0013
810	CALML3	NA	NA	NA	NA	NA	11.7	-0.116	-0.367	-0.25	-2.565	0.65	0.0082	0.7	0.066
8705	B3GALT4	NA	NA	NA	NA	NA	11.26	-0.131	-0.367	-0.236	-2.565	0.59	0.028	0.66	0.13
2934	GSN	0	0				10.95	-0.163	-0.417	-0.254	-2.563	0.45	0.0084	0.55	0.067
1893	ECM1	0	0				10.78	-0.23	-0.59	-0.36	-2.562	0.37	0.0013	0.49	0.023
7542	ZFPL1	NA	NA	NA	NA	NA	11.89	-0.117	-0.366	-0.249	-2.56	0.58	0.054	0.65	0.2
22977	AKR7A3	NA	NA	NA	NA	NA	10.75	-0.246	-0.629	-0.383	-2.557	0.53	0.016	0.61	0.096
10308	ZNF267	NA	NA	NA	NA	NA	11.24	-0.179	-0.456	-0.277	-2.548	0.44	0.016	0.55	0.096
81025	GJA9	4	2				11.4	-0.113	-0.364	-0.251	-2.548	0.59	0.025	0.66	0.12
64093	SMOC1	0	0				10.68	-0.144	-0.367	-0.223	-2.546	0.65	0.028	0.7	0.13
1634	DCN	0	0				11.43	-0.124	-0.364	-0.24	-2.545	0.5	0.0089	0.59	0.069
3694	ITGB6	1	1				11.02	-0.217	-0.552	-0.335	-2.544	0.5	0.032	0.59	0.14
390148	OR5W2	7	4				10.79	-0.208	-0.53	-0.322	-2.544	0.58	0.055	0.65	0.2
4154	MBNL1	NA	NA	NA	NA	NA	12.26	-0.108	-0.363	-0.255	-2.543	0.48	6.5e-06	0.57	0.0012
6877	TAF5	NA	NA	NA	NA	NA	12.11	-0.268	-0.681	-0.413	-2.542	0.36	3.6e-05	0.49	0.0028
5121	PCP4	NA	NA	NA	NA	NA	11.04	-0.171	-0.433	-0.262	-2.535	0.49	0.063	0.58	0.21
221504	ZBTB9	NA	NA	NA	NA	NA	10.39	-0.092	-0.362	-0.27	-2.533	0.72	0.17	0.76	0.39
59286	UBL5	NA	NA	NA	NA	NA	10.91	-0.304	-0.77	-0.466	-2.531	0.39	0.0048	0.51	0.049
9350	CER1	0	0				11.24	-0.114	-0.361	-0.247	-2.529	0.59	0.023	0.66	0.12
1381	CRABP1	NA	NA	NA	NA	NA	11.42	-0.152	-0.384	-0.232	-2.526	0.35	0.0045	0.48	0.047
4005	LMO2	NA	NA	NA	NA	NA	11.1	-0.144	-0.365	-0.22	-2.524	0.52	0.063	0.6	0.21
6257	RXRB	NA	NA	NA	NA	NA	11.73	-0.118	-0.36	-0.242	-2.519	0.59	0.0033	0.66	0.039
10166	SLC25A15	6	0				11.14	-0.3	-0.755	-0.455	-2.519	0.36	3.1e-05	0.48	0.0026
6103	RPGR	NA	NA	NA	NA	NA	11.35	-0.287	-0.723	-0.436	-2.518	0.62	0.0023	0.68	0.031
219595	FOLH1B	NA	NA	NA	NA	NA	11.01	-0.119	-0.36	-0.241	-2.518	0.66	0.048	0.71	0.18
3732	CD82	4	2				11.94	-0.106	-0.36	-0.254	-2.516	0.55	0.0019	0.63	0.029
8447	DOC2B	NA	NA	NA	NA	NA	11.62	-0.15	-0.377	-0.227	-2.516	0.39	0.014	0.51	0.087
112950	MED8	NA	NA	NA	NA	NA	10.75	-0.279	-0.701	-0.422	-2.515	0.4	0.0016	0.51	0.026
50944	SHANK1	NA	NA	NA	NA	NA	11.71	0.078	-0.359	-0.437	-2.514	0.74	0.0079	0.78	0.065
22986	SORCS3	1	0				11.18	-0.138	-0.359	-0.221	-2.51	0.75	0.054	0.79	0.2
83992	CTTNBP2	NA	NA	NA	NA	NA	10.98	-0.228	-0.572	-0.344	-2.51	0.52	0.0017	0.6	0.026
10576	CCT2	NA	NA	NA	NA	NA	11.43	-0.171	-0.429	-0.258	-2.508	0.46	0.014	0.56	0.088
80179	MYO19	NA	NA	NA	NA	NA	11.39	-0.16	-0.401	-0.241	-2.508	0.27	0.024	0.43	0.12
3394	IRF8	NA	NA	NA	NA	NA	11.76	-0.213	-0.534	-0.321	-2.501	0.4	0.0047	0.51	0.048
5783	PTPN13	NA	NA	NA	NA	NA	11.17	-0.087	-0.357	-0.27	-2.5	0.55	0.0017	0.63	0.027
50628	GEMIN4	NA	NA	NA	NA	NA	11.21	-0.278	-0.696	-0.417	-2.5	0.42	0.00068	0.53	0.016
6337	SCNN1A	2	1				12.19	-0.211	-0.527	-0.316	-2.499	0.45	0.0019	0.55	0.028
347730	LRRTM1	1	0				10.88	-0.014	-0.357	-0.343	-2.499	0.95	0.033	0.96	0.15
374946	C1orf187	0	0				10.39	-0.105	-0.357	-0.252	-2.498	0.59	0.064	0.66	0.22
11274	USP18	0	0			dub	11.58	-0.153	-0.383	-0.229	-2.496	0.5	0.032	0.59	0.14
1635	DCTD	NA	NA	NA	NA	NA	11.19	-0.281	-0.7	-0.42	-2.495	0.56	0.0056	0.63	0.054
11160	ERLIN2	1	0				11.5	-0.25	-0.622	-0.373	-2.492	0.56	0.0017	0.64	0.027
387673		NA	NA	NA	NA	NA	11.46	-0.103	-0.356	-0.253	-2.492	0.48	0.0001	0.57	0.0054
400754		NA	NA	NA	NA	NA	11.24	-0.12	-0.356	-0.236	-2.488	0.65	0.13	0.7	0.32
79831	JMJD5	NA	NA	NA	NA	NA	11.74	-0.126	-0.355	-0.23	-2.486	0.56	0.089	0.63	0.26
57002	C7orf36	NA	NA	NA	NA	NA	11.94	-0.238	-0.591	-0.353	-2.483	0.34	0.0022	0.48	0.031
2781	GNAZ	NA	NA	NA	NA	NA	11.63	-0.194	-0.481	-0.287	-2.479	0.33	0.0025	0.47	0.033
9112	MTA1	NA	NA	NA	NA	NA	10.62	-0.235	-0.582	-0.347	-2.478	0.36	0.022	0.49	0.12
116179	TGM7	NA	NA	NA	NA	NA	10.95	-0.238	-0.59	-0.352	-2.478	0.52	0.026	0.61	0.13
5034	P4HB	0	0				11.66	-0.188	-0.467	-0.278	-2.476	0.51	0.06	0.6	0.21
26232	FBXO2	NA	NA	NA	NA	NA	12.06	-0.08	-0.354	-0.274	-2.476	0.73	0.0038	0.77	0.043
146712	B3GNTL1	NA	NA	NA	NA	NA	10.8	0.255	-0.632	-0.887	-2.476	0.35	5e-06	0.48	0.001
64753	CCDC136	NA	NA	NA	NA	NA	11.53	-0.213	-0.527	-0.314	-2.475	0.14	1.2e-06	0.35	0.00045
122830	NAA30	NA	NA	NA	NA	NA	12.22	-0.156	-0.387	-0.23	-2.474	0.49	5.1e-05	0.58	0.0035
79054	TRPM8	6	3				11.66	-0.193	-0.476	-0.283	-2.47	0.19	0.0054	0.38	0.052
29984	RHOD	NA	NA	NA	NA	NA	11.03	-0.087	-0.353	-0.266	-2.467	0.73	0.013	0.78	0.083
50632	CALY	1	1				10.68	-0.305	-0.751	-0.447	-2.467	0.17	0.00024	0.37	0.0086
64236	PDLIM2	NA	NA	NA	NA	NA	10.99	-0.293	-0.724	-0.43	-2.467	0.25	0.0033	0.41	0.039
56981	PRDM11	NA	NA	NA	NA	NA	11.7	-0.051	-0.352	-0.301	-2.466	0.84	0.0014	0.86	0.024
164781	WDR69	NA	NA	NA	NA	NA	11.11	-0.328	-0.809	-0.481	-2.466	0.34	0.00044	0.47	0.012
57524	CASKIN1	NA	NA	NA	NA	NA	11.45	-0.084	-0.352	-0.268	-2.465	0.67	0.0022	0.73	0.031
7170	TPM3	NA	NA	NA	NA	NA	10.23	-0.285	-0.701	-0.417	-2.464	0.6	0.1	0.67	0.29
84449	ZNF333	NA	NA	NA	NA	NA	11.02	-0.266	-0.655	-0.389	-2.464	0.21	0.011	0.39	0.079
6810	STX4	1	1				11.32	-0.507	-1.249	-0.742	-2.463	0.27	9.5e-05	0.43	0.0053
7004	TEAD4	NA	NA	NA	NA	NA	11.32	-0.251	-0.618	-0.367	-2.461	0.35	0.01	0.48	0.074
3431	SP110	NA	NA	NA	NA	NA	11.19	-0.103	-0.351	-0.248	-2.458	0.48	0.00075	0.58	0.017
4928	NUP98	NA	NA	NA	NA	NA	10.59	-0.642	-1.578	-0.936	-2.457	0.26	3.2e-05	0.42	0.0026
2627	GATA6	NA	NA	NA	NA	NA	11.92	-0.314	-0.772	-0.457	-2.454	0.34	0.0019	0.47	0.029
55173	MRPS10	NA	NA	NA	NA	NA	11.53	-0.154	-0.378	-0.224	-2.454	0.24	0.0028	0.41	0.035
55501	CHST12	NA	NA	NA	NA	NA	11.42	-0.139	-0.351	-0.212	-2.454	0.27	0.0027	0.43	0.035
2900	GRIK4	3	2				11.04	-0.249	-0.611	-0.362	-2.453	0.57	0.058	0.64	0.2
5332	PLCB4	NA	NA	NA	NA	NA	11.77	-0.167	-0.409	-0.242	-2.452	0.53	0.0031	0.61	0.038
51114	ZDHHC9	NA	NA	NA	NA	NA	11.99	-0.243	-0.595	-0.352	-2.451	0.52	0.00085	0.6	0.018
80169	C17orf68	NA	NA	NA	NA	NA	12.34	-0.114	-0.35	-0.236	-2.451	0.66	6.9e-05	0.71	0.0043
56751	BARHL1	NA	NA	NA	NA	NA	11.3	-0.081	-0.35	-0.27	-2.45	0.82	0.032	0.85	0.14
130120	REG3G	0	0				10.91	-0.399	-0.978	-0.579	-2.45	0.19	0.00027	0.38	0.0093
26272	FBXO4	NA	NA	NA	NA	NA	10.62	-0.013	-0.35	-0.338	-2.449	0.96	0.071	0.97	0.23
149461	CLDN19	4	2				10.58	-0.115	-0.35	-0.235	-2.449	0.65	0.077	0.71	0.24
83990	BRIP1	NA	NA	NA	NA	NA	11.35	-0.157	-0.384	-0.227	-2.448	0.22	0.0069	0.4	0.06
51056	LAP3	NA	NA	NA	NA	NA	11.49	-0.124	-0.35	-0.226	-2.446	0.45	0.05	0.55	0.19
2861	GPR37	7	4				11.52	-0.188	-0.461	-0.272	-2.445	0.55	0.037	0.63	0.16
4241	MFI2	0	0				11.08	-0.143	-0.35	-0.207	-2.445	0.64	0.0031	0.69	0.038
57118	CAMK1D	0	0	kinase			12.03	-0.111	-0.349	-0.238	-2.443	0.68	0.0066	0.73	0.059
29880	ALG5	1	0				12.05	-0.05	-0.349	-0.299	-2.441	0.9	0.0097	0.91	0.072
4299	AFF1	NA	NA	NA	NA	NA	10.3	-0.168	-0.41	-0.242	-2.44	0.36	0.036	0.49	0.15
5498	PPOX	0	0				12.21	-0.156	-0.381	-0.225	-2.44	0.22	0.00065	0.4	0.016
4134	MAP4	NA	NA	NA	NA	NA	11.68	-0.195	-0.476	-0.281	-2.438	0.39	0.0034	0.51	0.04
6822	SULT2A1	NA	NA	NA	NA	NA	11.27	-0.282	-0.686	-0.405	-2.437	0.28	0.0026	0.44	0.034
112714	TUBA3E	NA	NA	NA	NA	NA	11.38	-0.095	-0.348	-0.253	-2.437	0.67	0.0012	0.72	0.022
5551	PRF1	0	0				10.92	-0.287	-0.699	-0.412	-2.434	0.31	0.00097	0.45	0.019
374618	TEX9	NA	NA	NA	NA	NA	11.91	-0.223	-0.544	-0.32	-2.434	0.55	0.00013	0.63	0.0062
1306	COL15A1	0	0				12.12	-0.166	-0.404	-0.238	-2.432	0.41	0.0098	0.52	0.072
80003	PCNXL2	NA	NA	NA	NA	NA	10.95	-0.171	-0.416	-0.245	-2.432	0.45	0.11	0.55	0.29
220047	CCDC83	NA	NA	NA	NA	NA	10.9	-0.247	-0.602	-0.354	-2.432	0.41	0.047	0.52	0.18
7140	TNNT3	NA	NA	NA	NA	NA	10.89	-0.151	-0.366	-0.215	-2.431	0.5	0.061	0.59	0.21
89870	TRIM15	NA	NA	NA	NA	NA	10.59	-0.196	-0.477	-0.281	-2.431	0.41	0.095	0.52	0.27
3884	KRT33B	NA	NA	NA	NA	NA	10.76	-0.162	-0.394	-0.232	-2.429	0.3	0.0085	0.45	0.067
63892	THADA	NA	NA	NA	NA	NA	10.53	-0.151	-0.365	-0.215	-2.427	0.58	0.057	0.65	0.2
84681	HINT2	0	0				11.35	-0.197	-0.479	-0.281	-2.427	0.37	0.028	0.49	0.13
348035		NA	NA	NA	NA	NA	11.38	-0.129	-0.346	-0.217	-2.423	0.46	0.026	0.56	0.13
27127	SMC1B	NA	NA	NA	NA	NA	11.7	-0.244	-0.591	-0.347	-2.421	0.39	0.00029	0.51	0.0098
11346	SYNPO	NA	NA	NA	NA	NA	11.16	-0.327	-0.791	-0.464	-2.419	0.34	0.0071	0.47	0.061
25830	SULT4A1	NA	NA	NA	NA	NA	11.83	-0.151	-0.366	-0.215	-2.419	0.39	0.0013	0.51	0.023
27136	MORC1	NA	NA	NA	NA	NA	11.53	-0.059	-0.346	-0.287	-2.418	0.59	1.8e-05	0.66	0.0019
84553	C6orf168	NA	NA	NA	NA	NA	11.77	-0.172	-0.416	-0.244	-2.418	0.16	9.2e-06	0.36	0.0013
1783	DYNC1LI2	NA	NA	NA	NA	NA	10.83	-0.263	-0.635	-0.372	-2.417	0.26	0.0034	0.42	0.039
55320	C14orf106	NA	NA	NA	NA	NA	11.44	-0.135	-0.345	-0.211	-2.417	0.62	0.023	0.68	0.12
3988	LIPA	NA	NA	NA	NA	NA	11.65	-0.153	-0.369	-0.216	-2.41	0.32	0.0025	0.46	0.033
51015	ISOC1	NA	NA	NA	NA	NA	12.33	-0.137	-0.345	-0.208	-2.41	0.47	4.3e-06	0.57	0.0009
10179	RBM7	NA	NA	NA	NA	NA	11.43	-0.285	-0.686	-0.401	-2.408	0.33	0.0011	0.46	0.021
22873	DZIP1	NA	NA	NA	NA	NA	10.96	-0.186	-0.448	-0.262	-2.407	0.68	0.02	0.73	0.11
60558	GUF1	NA	NA	NA	NA	NA	11.32	-0.086	-0.343	-0.257	-2.403	0.61	0.0067	0.67	0.059
221188	GPR114	7	4				11.44	-0.194	-0.467	-0.272	-2.403	0.12	0.0066	0.34	0.058
80724	ACAD10	NA	NA	NA	NA	NA	11.87	-0.151	-0.363	-0.212	-2.402	0.57	0.035	0.64	0.15
3199	HOXA2	NA	NA	NA	NA	NA	11.17	-0.214	-0.514	-0.3	-2.401	0.6	0.041	0.67	0.17
84519	ACRBP	0	0				10.08	-0.174	-0.419	-0.244	-2.401	0.45	0.046	0.55	0.18
3866	KRT15	NA	NA	NA	NA	NA	10.63	-0.227	-0.545	-0.318	-2.4	0.62	0.19	0.69	0.41
387702		NA	NA	NA	NA	NA	10.76	-0.142	-0.343	-0.201	-2.4	0.73	0.048	0.77	0.18
3680	ITGA9	1	1				11.43	-0.279	-0.67	-0.391	-2.398	0.49	0.031	0.58	0.14
3292	HSD17B1	NA	NA	NA	NA	NA	10.56	-0.103	-0.343	-0.24	-2.397	0.77	0.072	0.81	0.23
55821	ALLC	NA	NA	NA	NA	NA	10.62	-0.001	-0.343	-0.342	-2.397	1	0.008	1	0.065
388531	RGS9BP	1	1				11.29	-0.417	-0.998	-0.582	-2.397	0.32	2.2e-05	0.46	0.0021
288	ANK3	NA	NA	NA	NA	NA	11.22	-0.18	-0.431	-0.251	-2.396	0.38	0.024	0.5	0.12
7423	VEGFB	0	0				11.32	-0.153	-0.367	-0.214	-2.396	0.34	0.00046	0.47	0.013
51646	YPEL5	NA	NA	NA	NA	NA	11.51	-0.259	-0.62	-0.361	-2.396	0.36	0.00034	0.48	0.011
375748	C9orf102	NA	NA	NA	NA	NA	11.87	-0.179	-0.429	-0.25	-2.396	0.41	0.0027	0.53	0.035
10180	RBM6	NA	NA	NA	NA	NA	11.09	-0.2	-0.479	-0.279	-2.395	0.18	0.0054	0.37	0.053
9441	MED26	NA	NA	NA	NA	NA	11.53	-0.352	-0.843	-0.491	-2.394	0.054	1.7e-08	0.27	2.7e-05
57626	KLHL1	NA	NA	NA	NA	NA	10.59	-0.202	-0.484	-0.282	-2.394	0.46	0.082	0.56	0.25
3744	KCNA10	NA	NA	NA	NA	NA	11.34	-0.146	-0.35	-0.204	-2.392	0.48	0.04	0.58	0.16
54901	CDKAL1	NA	NA	NA	NA	NA	11.71	-0.178	-0.425	-0.247	-2.391	0.57	0.04	0.64	0.16
1181	CLCN2	NA	NA	NA	NA	NA	11.22	-0.175	-0.418	-0.243	-2.39	0.42	0.017	0.53	0.1
364	AQP7	6	3				11.13	0.054	-0.341	-0.396	-2.389	0.78	0.0066	0.81	0.058
133308	NHEDC2	NA	NA	NA	NA	NA	11.59	-0.162	-0.387	-0.225	-2.389	0.36	0.00047	0.49	0.013
8663	EIF3C	NA	NA	NA	NA	NA	11.57	-0.675	-1.612	-0.937	-2.388	0.45	0.00017	0.55	0.0073
403113	ZNF842	NA	NA	NA	NA	NA	11.4	-0.15	-0.358	-0.208	-2.388	0.54	0.061	0.62	0.21
3209	HOXA13	NA	NA	NA	NA	NA	11.17	-0.179	-0.427	-0.248	-2.387	0.61	0.062	0.67	0.21
56936	C14orf162	NA	NA	NA	NA	NA	12.09	-0.114	-0.341	-0.226	-2.384	0.74	0.074	0.78	0.24
64795	RMND5A	NA	NA	NA	NA	NA	12.2	-0.175	-0.417	-0.242	-2.384	0.2	0.00054	0.39	0.014
1006	CDH8	1	1				11.41	-0.279	-0.664	-0.386	-2.383	0.21	0.00085	0.39	0.018
2734	GLG1	1	1				11.23	-0.024	-0.341	-0.316	-2.382	0.9	0.0024	0.92	0.032
120892	LRRK2	0	0	kinase			11.61	-0.11	-0.34	-0.23	-2.38	0.55	0.00033	0.63	0.011
5746	PTH2R	7	4				11.48	-0.142	-0.34	-0.198	-2.379	0.63	0.083	0.69	0.25
7726	TRIM26	NA	NA	NA	NA	NA	12.03	-0.119	-0.34	-0.221	-2.379	0.34	0.00026	0.47	0.0091
374739	TEPP	0	0				11.51	-0.149	-0.355	-0.206	-2.379	0.35	0.0022	0.48	0.031
1756	DMD	NA	NA	NA	NA	NA	11.35	-0.059	-0.34	-0.281	-2.378	0.76	0.0022	0.8	0.031
1672	DEFB1	0	0				10.76	-0.21	-0.499	-0.289	-2.377	0.29	0.024	0.44	0.12
27333	GOLIM4	1	0				11.6	-0.168	-0.4	-0.232	-2.377	0.51	0.064	0.59	0.22
51768	TM7SF3	7	0				11.59	-0.343	-0.815	-0.472	-2.377	0.61	0.0021	0.67	0.03
51477	ISYNA1	NA	NA	NA	NA	NA	10.47	-0.083	-0.34	-0.257	-2.376	0.81	0.051	0.84	0.19
10809	STARD10	NA	NA	NA	NA	NA	11.39	-0.209	-0.496	-0.287	-2.373	0.36	0.018	0.49	0.1
387254	SLC7A5P2	NA	NA	NA	NA	NA	11.4	-0.13	-0.339	-0.209	-2.372	0.22	0.00079	0.4	0.018
83940	TATDN1	NA	NA	NA	NA	NA	10.98	-0.226	-0.537	-0.31	-2.371	0.39	0.024	0.51	0.12
390445	OR5AU1	7	4				10.72	-0.036	-0.339	-0.303	-2.371	0.89	0.0065	0.91	0.058
5616	PRKY	NA	NA	kinase			10.77	-0.068	-0.339	-0.27	-2.37	0.87	0.11	0.89	0.3
8076	MFAP5	0	0				11.96	-0.074	-0.339	-0.265	-2.37	0.65	8.9e-06	0.7	0.0013
440801		NA	NA	NA	NA	NA	10.86	-0.207	-0.49	-0.283	-2.369	0.3	0.031	0.45	0.14
6568	SLC17A1	10	0				11.51	-0.252	-0.596	-0.344	-2.368	0.59	0.045	0.66	0.18
3676	ITGA4	1	1				11.99	-0.142	-0.338	-0.196	-2.367	0.67	0.17	0.72	0.38
5010	CLDN11	4	2				9.65	-0.091	-0.338	-0.247	-2.367	0.78	0.085	0.81	0.25
10005	ACOT8	NA	NA	NA	NA	NA	10.59	-0.445	-1.053	-0.608	-2.365	0.48	0.023	0.58	0.12
25989	ULK3	0	0	kinase			12.15	-0.213	-0.504	-0.291	-2.365	0.28	0.00015	0.43	0.0068
84000	TMPRSS13	1	1				11.53	-0.249	-0.589	-0.34	-2.365	0.49	0.025	0.58	0.13
147166	TRIM16L	NA	NA	NA	NA	NA	12.25	-0.148	-0.351	-0.203	-2.364	0.37	0.0022	0.49	0.031
9147	SDCCAG1	NA	NA	NA	NA	NA	11.19	-0.241	-0.569	-0.328	-2.363	0.15	0.00042	0.36	0.012
9446	GSTO1	NA	NA	NA	NA	NA	11.17	-0.225	-0.533	-0.307	-2.363	0.39	0.0032	0.51	0.038
25939	SAMHD1	NA	NA	NA	NA	NA	11.78	-0.21	-0.497	-0.287	-2.363	0.38	0.0013	0.5	0.023
85021	REPS1	NA	NA	NA	NA	NA	11.39	-0.015	-0.337	-0.322	-2.357	0.94	0.0091	0.95	0.07
203611	CDY2B	NA	NA	NA	NA	NA	11.71	-0.155	-0.365	-0.21	-2.355	0.46	0.022	0.56	0.12
3807	KIR2DS2	NA	NA	NA	NA	NA	11.7	-0.214	-0.504	-0.29	-2.354	0.31	0.0049	0.45	0.049
57449	PLEKHG5	NA	NA	NA	NA	NA	11.85	-0.189	-0.445	-0.256	-2.353	0.57	0.029	0.65	0.13
84072	HORMAD1	NA	NA	NA	NA	NA	11.95	-0.16	-0.377	-0.217	-2.353	0.31	9e-06	0.46	0.0013
56245	C21orf62	0	0				10.79	-0.218	-0.512	-0.294	-2.352	0.41	0.065	0.53	0.22
113235	SLC46A1	11	0				11.11	-0.031	-0.336	-0.305	-2.352	0.82	0.0043	0.85	0.045
2692	GHRHR	7	4				10.98	-0.367	-0.864	-0.496	-2.351	0.39	0.0042	0.51	0.045
9398	CD101	1	1				11.11	-0.212	-0.497	-0.286	-2.351	0.33	0.1	0.47	0.28
10772	SFRS13A	NA	NA	NA	NA	NA	11.78	-0.295	-0.694	-0.398	-2.35	0.65	0.0063	0.71	0.057
85363	TRIM5	NA	NA	NA	NA	NA	11.62	-0.238	-0.559	-0.321	-2.345	0.32	0.00048	0.46	0.013
158	ADSL	NA	NA	NA	NA	NA	11.01	-0.114	-0.335	-0.222	-2.344	0.76	0.052	0.8	0.19
161514	TBC1D21	NA	NA	NA	NA	NA	11.29	-0.264	-0.618	-0.354	-2.343	0.25	0.0038	0.42	0.043
55737	VPS35	NA	NA	NA	NA	NA	11.7	-0.263	-0.617	-0.353	-2.342	0.26	0.00051	0.42	0.013
378465	HSN2	NA	NA	NA	NA	NA	11.8	-0.222	-0.52	-0.298	-2.342	0.33	9.5e-05	0.47	0.0053
2308	FOXO1	NA	NA	NA	NA	NA	11.77	-0.184	-0.43	-0.246	-2.341	0.38	0.027	0.5	0.13
440152		NA	NA	NA	NA	NA	10.66	-0.092	-0.335	-0.243	-2.341	0.32	0.0035	0.46	0.041
4779	NFE2L1	NA	NA	NA	NA	NA	11.72	-0.131	-0.334	-0.203	-2.339	0.43	0.0048	0.54	0.049
121268	RHEBL1	NA	NA	NA	NA	NA	12.04	-0.078	-0.334	-0.257	-2.339	0.59	9.9e-05	0.66	0.0054
2203	FBP1	NA	NA	NA	NA	NA	11.77	-0.135	-0.334	-0.199	-2.337	0.49	0.0063	0.58	0.057
3902	LAG3	1	1				11.28	-0.118	-0.334	-0.216	-2.336	0.4	0.0021	0.52	0.03
92912	UBE2Q2	NA	NA	NA	NA	NA	12.12	-0.254	-0.593	-0.339	-2.336	0.43	0.00017	0.54	0.0071
9172	MYOM2	NA	NA	NA	NA	NA	10.88	-0.462	-1.078	-0.616	-2.335	0.33	0.00085	0.47	0.018
5203	PFDN4	NA	NA	NA	NA	NA	11.4	-0.439	-1.024	-0.585	-2.332	0.095	3.6e-05	0.32	0.0028
400924		NA	NA	NA	NA	NA	11.64	-0.204	-0.475	-0.271	-2.331	0.4	0.00052	0.51	0.014
7005	TEAD3	NA	NA	NA	NA	NA	12.28	-0.115	-0.333	-0.218	-2.329	0.49	6.2e-05	0.58	0.004
144363	LYRM5	NA	NA	NA	NA	NA	10.6	-0.155	-0.361	-0.206	-2.328	0.33	0.014	0.46	0.089
56918	C2orf83	NA	NA	NA	NA	NA	11.56	-0.131	-0.333	-0.202	-2.327	0.26	0.0055	0.42	0.053
8929	PHOX2B	NA	NA	NA	NA	NA	11	-0.151	-0.351	-0.2	-2.326	0.48	0.028	0.57	0.13
2178	FANCE	NA	NA	NA	NA	NA	11.37	-0.14	-0.332	-0.192	-2.324	0.23	0.00023	0.4	0.0086
4148	MATN3	0	0				10.19	-0.292	-0.677	-0.386	-2.323	0.53	0.0063	0.61	0.057
11319	ECD	NA	NA	NA	NA	NA	11.32	-0.197	-0.459	-0.261	-2.323	0.27	0.0092	0.43	0.07
84659	RNASE7	0	0				11.08	-0.219	-0.509	-0.29	-2.322	0.62	0.056	0.68	0.2
9619	ABCG1	6	3				11.6	-0.212	-0.492	-0.28	-2.321	0.33	0.0018	0.47	0.027
147011	PROCA1	0	0				11.12	-0.22	-0.51	-0.29	-2.321	0.46	0.019	0.56	0.11
10188	TNK2	0	0	kinase			11.44	-0.24	-0.557	-0.317	-2.32	0.37	0.049	0.5	0.18
442368		NA	NA	NA	NA	NA	10.89	-0.387	-0.898	-0.51	-2.318	0.2	0.00048	0.38	0.013
387923	SERP2	NA	NA	NA	NA	NA	11.61	-0.116	-0.331	-0.215	-2.317	0.62	0.02	0.68	0.11
4293	MAP3K9	0	0	kinase			10.59	-0.043	-0.331	-0.288	-2.316	0.87	0.014	0.89	0.087
8798	DYRK4	0	0	kinase			11.42	-0.208	-0.483	-0.274	-2.316	0.62	0.14	0.68	0.34
84941	HSH2D	NA	NA	NA	NA	NA	12.03	-0.101	-0.331	-0.23	-2.316	0.69	0.0049	0.74	0.049
3773	KCNJ16	2	2				11.66	-0.038	-0.331	-0.293	-2.315	0.87	0.00081	0.89	0.018
633	BGN	0	0				11.04	-0.227	-0.525	-0.298	-2.314	0.37	0.0046	0.49	0.048
55510	DDX43	NA	NA	NA	NA	NA	10.77	-0.187	-0.433	-0.246	-2.314	0.51	0.037	0.6	0.16
348738	C2orf48	NA	NA	NA	NA	NA	10.38	-0.231	-0.534	-0.303	-2.312	0.56	0.031	0.63	0.14
4071	TM4SF1	4	2				11.55	-0.292	-0.674	-0.383	-2.311	0.69	0.08	0.74	0.25
85002	FAM86B1	NA	NA	NA	NA	NA	11.5	-0.124	-0.33	-0.207	-2.311	0.33	0.0013	0.47	0.023
1493	CTLA4	1	1				10.51	-0.251	-0.58	-0.329	-2.309	0.44	0.0093	0.55	0.07
5634	PRPS2	0	0	kinase			11.83	-0.137	-0.33	-0.193	-2.309	0.6	0.026	0.67	0.13
9016	SLC25A14	6	0				10.95	-0.268	-0.618	-0.35	-2.308	0.58	0.0093	0.65	0.07
56121	PCDHB15	1	1				10.25	-0.258	-0.595	-0.337	-2.308	0.47	0.051	0.57	0.19
84765	ZNF577	NA	NA	NA	NA	NA	11.52	-0.226	-0.521	-0.295	-2.308	0.26	0.0087	0.42	0.068
25880	TMEM186	NA	NA	NA	NA	NA	11.75	-0.121	-0.329	-0.208	-2.305	0.73	0.053	0.77	0.19
219699	UNC5B	1	1				11.45	-0.155	-0.357	-0.202	-2.305	0.34	0.11	0.47	0.29
27037	TRMT2A	NA	NA	NA	NA	NA	11.77	-0.12	-0.329	-0.209	-2.302	0.54	0.00046	0.62	0.013
51201	ZDHHC2	NA	NA	NA	NA	NA	11.64	-0.158	-0.363	-0.205	-2.301	0.33	0.0086	0.47	0.068
57724	KIAA1632	NA	NA	NA	NA	NA	12	-0.191	-0.44	-0.249	-2.3	0.3	7.8e-05	0.45	0.0046
150538		NA	NA	NA	NA	NA	11.61	-0.186	-0.428	-0.242	-2.3	0.44	0.064	0.55	0.22
64897	C12orf43	NA	NA	NA	NA	NA	11.96	-0.104	-0.329	-0.225	-2.299	0.6	0.0053	0.66	0.052
84690	SPATA22	NA	NA	NA	NA	NA	12.03	-0.126	-0.329	-0.203	-2.299	0.31	0.00097	0.45	0.019
6283	S100A12	NA	NA	NA	NA	NA	11.02	-0.282	-0.647	-0.366	-2.298	0.33	0.0089	0.47	0.069
7448	VTN	0	0				11.85	-0.122	-0.329	-0.207	-2.298	0.46	0.021	0.56	0.11
9562	MINPP1	0	0				11.27	-0.173	-0.399	-0.225	-2.297	0.42	0.0023	0.53	0.032
9891	NUAK1	0	0	kinase			11.49	0.003	-0.328	-0.331	-2.296	0.98	5.2e-05	0.98	0.0035
84674	CARD6	NA	NA	NA	NA	NA	11.54	-0.123	-0.328	-0.205	-2.296	0.74	0.023	0.78	0.12
26211	OR2F1	7	4				11.81	-0.223	-0.512	-0.289	-2.294	0.68	0.017	0.74	0.098
94005	PIGS	2	0				12.49	-0.082	-0.328	-0.246	-2.294	0.56	4.7e-05	0.63	0.0033
6722	SRF	NA	NA	NA	NA	NA	10.08	-0.168	-0.385	-0.217	-2.293	0.5	0.096	0.59	0.27
51343	FZR1	NA	NA	NA	NA	NA	11.59	-0.158	-0.363	-0.205	-2.293	0.45	0.026	0.55	0.13
79791	FBXO31	NA	NA	NA	NA	NA	11.58	-0.207	-0.475	-0.268	-2.293	0.38	0.0001	0.5	0.0054
115426	UHRF2	NA	NA	NA	NA	NA	12.16	-0.096	-0.328	-0.231	-2.293	0.48	7.6e-06	0.57	0.0012
4899	NRF1	NA	NA	NA	NA	NA	11.13	-0.351	-0.803	-0.452	-2.291	0.026	1.3e-05	0.23	0.0016
87	ACTN1	NA	NA	NA	NA	NA	12.48	-0.251	-0.575	-0.324	-2.29	0.46	0.012	0.56	0.08
9454	HOMER3	NA	NA	NA	NA	NA	10.84	-0.106	-0.327	-0.221	-2.29	0.52	0.1	0.6	0.28
51311	TLR8	1	1				10.94	-0.198	-0.453	-0.255	-2.29	0.57	0.077	0.64	0.24
55355	HJURP	NA	NA	NA	NA	NA	12.15	-0.069	-0.327	-0.259	-2.29	0.69	0.011	0.74	0.076
79760	GEMIN7	NA	NA	NA	NA	NA	10.98	-0.23	-0.526	-0.296	-2.289	0.27	0.0032	0.43	0.038
23327	NEDD4L	NA	NA	NA	NA	NA	11.52	-0.208	-0.475	-0.267	-2.288	0.4	0.031	0.52	0.14
1302	COL11A2	0	0				11.52	-0.197	-0.45	-0.253	-2.285	0.51	0.014	0.59	0.088
118442	GPR62	7	4				10.23	-0.035	-0.327	-0.292	-2.285	0.95	0.088	0.96	0.26
6648	SOD2	NA	NA	NA	NA	NA	11.46	-0.395	-0.901	-0.506	-2.283	0.56	0.0093	0.64	0.07
57509	MTUS1	NA	NA	NA	NA	NA	11.27	-0.429	-0.979	-0.55	-2.283	0.23	0.0015	0.41	0.025
51061	TXNDC11	NA	NA	NA	NA	NA	10.35	-0.134	-0.326	-0.192	-2.282	0.5	0.2	0.59	0.42
51256	TBC1D7	NA	NA	NA	NA	NA	11.71	-0.079	-0.326	-0.247	-2.282	0.58	0.00082	0.65	0.018
1371	CPOX	NA	NA	NA	NA	NA	11.84	-0.284	-0.647	-0.363	-2.281	0.62	0.082	0.68	0.25
126206	NLRP5	NA	NA	NA	NA	NA	11.74	-0.101	-0.326	-0.225	-2.281	0.49	0.012	0.58	0.08
10793	ZNF273	NA	NA	NA	NA	NA	11.28	-0.25	-0.569	-0.319	-2.279	0.15	0.0013	0.36	0.023
25843	MOBKL3	NA	NA	NA	NA	NA	10.43	-0.278	-0.633	-0.355	-2.279	0.47	0.0075	0.57	0.063
58508	MLL3	NA	NA	NA	NA	NA	10.92	-0.138	-0.326	-0.188	-2.279	0.64	0.16	0.69	0.37
173	AFM	0	0				11.53	-0.146	-0.334	-0.187	-2.278	0.27	0.0081	0.43	0.065
3777	KCNK3	4	0				10.22	-0.144	-0.327	-0.184	-2.278	0.6	0.19	0.67	0.41
55520	ELAC1	NA	NA	NA	NA	NA	11.66	-0.276	-0.628	-0.352	-2.277	0.32	0.006	0.46	0.055
3566	IL4R	1	1				10.56	-0.408	-0.928	-0.52	-2.276	0.22	6.7e-05	0.4	0.0042
8635	RNASET2	0	0				11.47	-0.228	-0.518	-0.29	-2.276	0.44	0.004	0.55	0.044
27071	DAPP1	NA	NA	NA	NA	NA	10.83	-0.27	-0.615	-0.345	-2.275	0.29	0.014	0.44	0.09
135123	C6orf207	NA	NA	NA	NA	NA	9.95	-0.447	-1.016	-0.569	-2.273	0.36	0.014	0.48	0.087
116512	MRGPRD	7	4				11.49	0.047	-0.325	-0.372	-2.272	0.76	3.1e-06	0.8	0.00072
55954	ZMAT5	NA	NA	NA	NA	NA	10.49	-0.309	-0.701	-0.392	-2.27	0.54	0.032	0.62	0.14
285267	ZNF619	NA	NA	NA	NA	NA	11.99	-0.052	-0.324	-0.272	-2.269	0.7	0.00013	0.75	0.0062
4541	MT-ND6	NA	NA	NA	NA	NA	11.73	-0.217	-0.492	-0.275	-2.268	0.51	0.093	0.59	0.27
6487	ST3GAL3	1	0				11.22	-0.16	-0.362	-0.203	-2.268	0.45	0.037	0.55	0.16
84993	UBL7	NA	NA	NA	NA	NA	11.24	-0.225	-0.509	-0.285	-2.267	0.2	0.0033	0.39	0.039
286343	C9orf150	NA	NA	NA	NA	NA	11.02	-0.233	-0.529	-0.296	-2.267	0.29	0.0032	0.44	0.038
1585	CYP11B2	NA	NA	NA	NA	NA	10.18	-0.055	-0.324	-0.269	-2.266	0.79	0.045	0.82	0.18
54704	PDP1	NA	NA	NA	NA	NA	11.78	-0.099	-0.324	-0.225	-2.264	0.47	0.018	0.57	0.1
32	ACACB	0	0				11.97	-0.147	-0.332	-0.185	-2.263	0.26	0.0033	0.42	0.039
26154	ABCA12	14	0				11.32	-0.285	-0.644	-0.36	-2.263	0.28	0.0004	0.44	0.012
223	ALDH9A1	0	0				11.82	-0.156	-0.353	-0.197	-2.262	0.56	0.016	0.64	0.096
440434		NA	NA	NA	NA	NA	11.02	-0.246	-0.557	-0.311	-2.262	0.27	0.0059	0.43	0.055
55791	C1orf103	NA	NA	NA	NA	NA	11.32	-0.14	-0.323	-0.184	-2.261	0.45	0.027	0.55	0.13
4821	NKX2-2	NA	NA	NA	NA	NA	10.07	-0.182	-0.412	-0.23	-2.26	0.49	0.15	0.58	0.35
63939	C20orf177	NA	NA	NA	NA	NA	10.69	-0.314	-0.709	-0.395	-2.259	0.084	0.00049	0.31	0.013
89231	DPY19L1P1	NA	NA	NA	NA	NA	11.53	-0.196	-0.442	-0.246	-2.259	0.38	0.031	0.5	0.14
51665	ASB1	NA	NA	NA	NA	NA	11.84	-0.212	-0.479	-0.267	-2.258	0.4	0.00024	0.51	0.0086
444	ASPH	NA	NA	NA	NA	NA	11.3	-0.265	-0.599	-0.334	-2.257	0.54	0.0086	0.62	0.068
2825	GPR1	7	4				11.48	-0.131	-0.323	-0.192	-2.256	0.19	0.00024	0.38	0.0086
84504	NKX6-2	NA	NA	NA	NA	NA	9.95	0.01	-0.323	-0.332	-2.256	0.97	0.0032	0.98	0.038
3931	LCAT	0	0				11.5	-0.173	-0.391	-0.218	-2.254	0.52	0.027	0.6	0.13
8835	SOCS2	NA	NA	NA	NA	NA	11.13	-0.081	-0.322	-0.241	-2.254	0.71	0.058	0.75	0.2
10413	YAP1	NA	NA	NA	NA	NA	11.56	-0.355	-0.801	-0.446	-2.254	0.25	0.00031	0.42	0.01
64858	DCLRE1B	NA	NA	NA	NA	NA	11.03	-0.217	-0.488	-0.271	-2.253	0.28	0.017	0.44	0.099
9828	ARHGEF17	NA	NA	NA	NA	NA	12.01	-0.151	-0.341	-0.189	-2.251	0.21	1.3e-05	0.39	0.0017
441511		NA	NA	NA	NA	NA	11.84	-0.144	-0.324	-0.18	-2.25	0.32	0.0015	0.46	0.025
2921	CXCL3	0	0				11.47	-0.193	-0.435	-0.241	-2.249	0.51	0.0093	0.6	0.07
4793	NFKBIB	NA	NA	NA	NA	NA	11.74	-0.21	-0.472	-0.262	-2.249	0.44	0.015	0.54	0.094
8546	AP3B1	NA	NA	NA	NA	NA	10.61	-0.337	-0.759	-0.421	-2.249	0.19	0.0096	0.38	0.071
26040	SETBP1	NA	NA	NA	NA	NA	11.3	-0.204	-0.459	-0.255	-2.248	0.45	0.021	0.55	0.11
533	ATP6V0B	5	0				12.29	-0.203	-0.456	-0.253	-2.246	0.44	0.0044	0.54	0.046
11117	EMILIN1	0	0				11.83	-0.192	-0.43	-0.238	-2.244	0.34	0.0063	0.47	0.057
55700	MAP7D1	NA	NA	NA	NA	NA	11.23	-0.098	-0.321	-0.223	-2.244	0.6	0.011	0.66	0.076
5079	PAX5	NA	NA	NA	NA	NA	11.8	-0.258	-0.579	-0.321	-2.243	0.12	0.00058	0.34	0.015
26018	LRIG1	1	1				11.61	-0.216	-0.485	-0.269	-2.243	0.39	0.011	0.51	0.075
2908	NR3C1	NA	NA	NA	NA	NA	11.86	-0.243	-0.545	-0.302	-2.242	0.4	0.0054	0.51	0.052
51334	PRR16	NA	NA	NA	NA	NA	11.17	-0.177	-0.397	-0.22	-2.242	0.39	0.031	0.51	0.14
474344	GIMAP6	NA	NA	NA	NA	NA	11.83	-0.231	-0.517	-0.286	-2.241	0.32	0.00023	0.46	0.0086
8409	UXT	NA	NA	NA	NA	NA	12.38	-0.505	-1.131	-0.626	-2.24	0.42	6.3e-05	0.53	0.004
10639		NA	NA	NA	NA	NA	11.49	-0.193	-0.432	-0.239	-2.24	0.46	0.0065	0.56	0.058
81669	CCNL2	NA	NA	NA	NA	NA	10.8	-0.054	-0.32	-0.266	-2.24	0.84	0.042	0.86	0.17
116092	DNTTIP1	NA	NA	NA	NA	NA	11.9	-0.242	-0.542	-0.3	-2.239	0.64	0.0093	0.7	0.07
2706	GJB2	4	2				12.06	-0.147	-0.329	-0.182	-2.238	0.36	0.017	0.49	0.1
150209	AIFM3	NA	NA	NA	NA	NA	11.31	-0.141	-0.32	-0.179	-2.238	0.23	0.027	0.4	0.13
197370	NSMCE1	NA	NA	NA	NA	NA	12.29	-0.138	-0.32	-0.182	-2.237	0.19	0.00011	0.38	0.0055
440068	CARD17	NA	NA	NA	NA	NA	10.96	-0.22	-0.492	-0.272	-2.234	0.12	0.011	0.34	0.075
220416	LRRC63	NA	NA	NA	NA	NA	11.25	-0.257	-0.574	-0.317	-2.233	0.57	0.097	0.64	0.27
7112	TMPO	NA	NA	NA	NA	NA	11.29	-0.162	-0.362	-0.2	-2.23	0.24	0.056	0.41	0.2
2296	FOXC1	NA	NA	NA	NA	NA	8.94	-0.224	-0.5	-0.276	-2.228	0.59	0.12	0.66	0.31
6390	SDHB	NA	NA	NA	NA	NA	11.68	-0.164	-0.364	-0.201	-2.227	0.21	0.003	0.39	0.037
65985	AACS	NA	NA	NA	NA	NA	12.01	-0.155	-0.345	-0.19	-2.227	0.075	0.00068	0.3	0.016
10483	SEC23B	NA	NA	NA	NA	NA	11.56	-0.188	-0.418	-0.23	-2.226	0.45	0.03	0.55	0.14
7737	RNF113A	NA	NA	NA	NA	NA	11.38	-0.187	-0.416	-0.229	-2.225	0.47	0.037	0.57	0.16
1848	DUSP6	NA	NA	NA	NA	NA	12.31	-0.165	-0.368	-0.202	-2.224	0.27	0.0082	0.43	0.066
8187	ZNF239	NA	NA	NA	NA	NA	10.95	-0.169	-0.376	-0.207	-2.223	0.27	0.025	0.43	0.12
9308	CD83	1	1				10.46	-0.424	-0.943	-0.519	-2.223	0.36	0.0081	0.48	0.065
128077	LIX1L	NA	NA	NA	NA	NA	11.18	-0.134	-0.318	-0.183	-2.223	0.17	0.02	0.37	0.11
9455	HOMER2	NA	NA	NA	NA	NA	11.22	-0.161	-0.358	-0.197	-2.222	0.42	0.024	0.53	0.12
339327	ZNF546	NA	NA	NA	NA	NA	10.9	-0.244	-0.543	-0.299	-2.222	0.37	0.0056	0.5	0.054
1776	DNASE1L3	NA	NA	NA	NA	NA	9.57	-0.514	-1.14	-0.627	-2.22	0.16	0.0028	0.36	0.036
6837	MED22	NA	NA	NA	NA	NA	12.32	-0.424	-0.942	-0.518	-2.22	0.37	1.6e-06	0.49	0.00051
55511	SAGE1	NA	NA	NA	NA	NA	10.14	-0.282	-0.627	-0.344	-2.22	0.26	0.042	0.43	0.17
4801	NFYB	NA	NA	NA	NA	NA	11.46	-0.271	-0.601	-0.33	-2.219	0.29	0.00017	0.44	0.0073
8807	IL18RAP	1	1				12.11	-0.103	-0.317	-0.214	-2.217	0.41	0.0023	0.52	0.032
23678	SGK3	0	0	kinase			11.11	-0.265	-0.587	-0.322	-2.216	0.15	0.0012	0.36	0.023
24141	C20orf103	1	1				10.95	-0.29	-0.644	-0.353	-2.216	0.29	0.022	0.44	0.11
4104	MAGEA5	NA	NA	NA	NA	NA	11.81	-0.084	-0.317	-0.233	-2.215	0.54	0.013	0.62	0.083
51389	RWDD1	NA	NA	NA	NA	NA	10.18	-0.234	-0.517	-0.284	-2.215	0.087	0.0064	0.31	0.057
120400	FAM55A	0	0				11.78	-0.256	-0.567	-0.311	-2.214	0.32	0.059	0.46	0.21
10435	CDC42EP2	NA	NA	NA	NA	NA	11.95	0.043	-0.316	-0.359	-2.213	0.94	0.071	0.95	0.23
29882	ANAPC2	NA	NA	NA	NA	NA	11.61	-0.476	-1.052	-0.576	-2.209	0.3	3.3e-06	0.45	0.00074
55220	KLHDC8A	NA	NA	NA	NA	NA	11.07	-0.155	-0.342	-0.187	-2.208	0.31	0.076	0.45	0.24
391059	FRRS1	7	0				11.65	-0.288	-0.636	-0.348	-2.208	0.52	0.013	0.6	0.086
441215		NA	NA	NA	NA	NA	11.8	-0.093	-0.316	-0.223	-2.208	0.61	0.03	0.68	0.14
3399	ID3	NA	NA	NA	NA	NA	11.47	-0.081	-0.315	-0.234	-2.207	0.85	0.1	0.87	0.29
10655	DMRT2	NA	NA	NA	NA	NA	10.97	-0.15	-0.331	-0.181	-2.207	0.32	0.046	0.46	0.18
64776	C11orf1	NA	NA	NA	NA	NA	11.5	-0.127	-0.315	-0.188	-2.207	0.46	0.0018	0.56	0.027
401535	C9orf170	NA	NA	NA	NA	NA	11.03	-0.096	-0.315	-0.219	-2.207	0.54	0.012	0.62	0.079
1268	CNR1	7	4				10.85	-0.122	-0.315	-0.194	-2.206	0.68	0.17	0.73	0.38
57099	AVEN	NA	NA	NA	NA	NA	11.63	-0.184	-0.405	-0.221	-2.204	0.28	0.013	0.43	0.085
2709	GJB5	4	2				11.42	-0.101	-0.315	-0.214	-2.203	0.53	0.013	0.62	0.085
23582	CCNDBP1	NA	NA	NA	NA	NA	10.98	-0.078	-0.315	-0.237	-2.202	0.65	0.013	0.7	0.083
6940	ZNF354A	NA	NA	NA	NA	NA	11.11	-0.28	-0.617	-0.337	-2.201	0.28	0.0046	0.44	0.048
3746	KCNC1	NA	NA	NA	NA	NA	12.01	-0.301	-0.662	-0.361	-2.2	0.45	0.0011	0.55	0.021
51207	DUSP13	0	0				10.58	-0.217	-0.477	-0.26	-2.2	0.49	0.1	0.58	0.29
10638	SPHAR	0	0				10.5	-0.1	-0.314	-0.215	-2.199	0.58	0.19	0.65	0.4
2787	GNG5	NA	NA	NA	NA	NA	11.5	-0.135	-0.314	-0.179	-2.198	0.29	0.05	0.44	0.19
2898	GRIK2	3	2				11.07	-0.244	-0.536	-0.292	-2.197	0.54	0.042	0.62	0.17
968	CD68	1	1				11.53	-0.163	-0.358	-0.195	-2.195	0.64	0.062	0.7	0.21
7049	TGFBR3	1	1	kinase			11.47	-0.137	-0.314	-0.176	-2.194	0.46	0.031	0.56	0.14
50937	CDON	1	1				11.24	-0.344	-0.754	-0.41	-2.194	0.43	0.0056	0.54	0.054
284942	RPL23AP82	NA	NA	NA	NA	NA	11.1	-0.108	-0.314	-0.205	-2.194	0.42	0.01	0.53	0.074
56034	PDGFC	0	0				11.11	-0.215	-0.472	-0.257	-2.192	0.47	0.0077	0.57	0.063
221718	C6orf218	NA	NA	NA	NA	NA	11.52	-0.158	-0.347	-0.189	-2.192	0.55	0.08	0.63	0.25
7711	ZNF155	NA	NA	NA	NA	NA	11.26	-0.367	-0.804	-0.437	-2.189	0.26	0.0085	0.42	0.067
9422	ZNF264	NA	NA	NA	NA	NA	11.14	-0.068	-0.313	-0.244	-2.187	0.65	0.01	0.71	0.073
221545	C6orf136	NA	NA	NA	NA	NA	9.7	-0.313	-0.685	-0.372	-2.187	0.51	0.099	0.6	0.28
55196	C12orf35	NA	NA	NA	NA	NA	10.83	-0.145	-0.316	-0.172	-2.186	0.36	0.052	0.49	0.19
2205	FCER1A	1	1				11.13	-0.105	-0.312	-0.207	-2.185	0.68	0.091	0.73	0.27
1364	CLDN4	4	2				10.29	-0.201	-0.439	-0.238	-2.184	0.44	0.13	0.55	0.33
8473	OGT	NA	NA	NA	NA	NA	11.64	-0.161	-0.351	-0.19	-2.184	0.42	0.079	0.53	0.24
6389	SDHA	NA	NA	NA	NA	NA	11.12	-0.331	-0.722	-0.391	-2.183	0.14	3.8e-05	0.35	0.0029
10243	GPHN	NA	NA	NA	NA	NA	11.25	-0.264	-0.575	-0.311	-2.182	0.36	0.02	0.49	0.11
58503	PROL1	0	0				11.6	-0.227	-0.496	-0.268	-2.182	0.14	0.0031	0.35	0.038
7517	XRCC3	NA	NA	NA	NA	NA	11.21	-0.216	-0.471	-0.255	-2.181	0.52	0.023	0.61	0.12
5817	PVR	1	1				10.75	-0.006	-0.312	-0.306	-2.18	0.97	0.0024	0.98	0.032
158763		0	0				12.27	-0.142	-0.312	-0.17	-2.18	0.27	0.00032	0.43	0.011
1415	CRYBB2	NA	NA	NA	NA	NA	11.19	-0.081	-0.311	-0.23	-2.177	0.77	0.046	0.81	0.18
23076	RRP1B	NA	NA	NA	NA	NA	11.84	-0.107	-0.311	-0.204	-2.177	0.62	0.0011	0.68	0.021
27077	B9D1	NA	NA	NA	NA	NA	11.73	-0.106	-0.311	-0.205	-2.177	0.35	0.00095	0.48	0.019
133015	PACRGL	NA	NA	NA	NA	NA	11.6	-0.314	-0.683	-0.369	-2.176	0.26	0.00037	0.42	0.011
27133	KCNH5	6	4				11.88	-0.212	-0.462	-0.249	-2.175	0.41	0.0017	0.52	0.027
8816	DCAF5	NA	NA	NA	NA	NA	11.39	-0.086	-0.311	-0.225	-2.174	0.56	0.049	0.63	0.18
10923	SUB1	NA	NA	NA	NA	NA	11	-0.213	-0.463	-0.25	-2.174	0.34	0.14	0.47	0.34
64766	S100PBP	NA	NA	NA	NA	NA	12.22	-0.175	-0.381	-0.206	-2.174	0.28	3.3e-07	0.44	0.0002
144715	RAD9B	NA	NA	NA	NA	NA	11.34	-0.363	-0.788	-0.426	-2.174	0.35	0.0024	0.48	0.032
116159	CYYR1	1	1				11.42	-0.091	-0.311	-0.22	-2.173	0.71	0.043	0.75	0.17
170850	KCNG3	NA	NA	NA	NA	NA	11.15	-0.209	-0.454	-0.245	-2.173	0.4	0.067	0.52	0.22
5139	PDE3A	NA	NA	NA	NA	NA	11.61	-0.119	-0.31	-0.191	-2.172	0.59	0.028	0.66	0.13
5774	PTPN3	NA	NA	NA	NA	NA	10.81	-0.151	-0.328	-0.177	-2.172	0.39	0.091	0.51	0.26
27330	RPS6KA6	0	0	kinase			10.81	-0.181	-0.394	-0.213	-2.171	0.17	0.0065	0.37	0.058
51735	RAPGEF6	NA	NA	NA	NA	NA	11.8	-0.227	-0.493	-0.266	-2.171	0.36	0.0014	0.49	0.024
10517	FBXW10	NA	NA	NA	NA	NA	11.29	-0.106	-0.31	-0.205	-2.17	0.54	0.051	0.62	0.19
2668	GDNF	0	0				11.4	-0.212	-0.46	-0.248	-2.169	0.44	0.026	0.54	0.13
341415		NA	NA	NA	NA	NA	11.38	-0.219	-0.474	-0.256	-2.168	0.39	0.016	0.51	0.096
134526	ACOT12	NA	NA	NA	NA	NA	10.94	-0.355	-0.769	-0.414	-2.167	0.37	0.00083	0.49	0.018
140	ADORA3	7	4				11.41	-0.123	-0.309	-0.187	-2.165	0.29	0.015	0.44	0.094
2048	EPHB2	1	1	kinase	rtk		11.31	-0.382	-0.827	-0.445	-2.165	0.53	0.00059	0.61	0.015
3949	LDLR	1	1				11.88	-0.176	-0.381	-0.205	-2.165	0.16	0.00028	0.36	0.0095
8801	SUCLG2	NA	NA	NA	NA	NA	11.1	-0.22	-0.476	-0.256	-2.165	0.52	0.043	0.6	0.17
3808	KIR2DS3	1	1				11.19	-0.118	-0.309	-0.191	-2.164	0.51	0.12	0.6	0.31
10146	G3BP1	NA	NA	NA	NA	NA	10.7	-0.183	-0.395	-0.212	-2.162	0.55	0.12	0.63	0.31
51162	EGFL7	0	0				12.05	-0.169	-0.364	-0.196	-2.162	0.26	0.0018	0.43	0.028
5473	PPBP	0	0				11.7	-0.094	-0.309	-0.215	-2.161	0.54	0.003	0.62	0.037
54860	MS4A12	4	2				11.79	-0.136	-0.309	-0.172	-2.16	0.58	0.083	0.65	0.25
124857	WFIKKN2	0	0				10.76	-0.246	-0.531	-0.285	-2.16	0.39	0.04	0.51	0.17
11259	FILIP1L	NA	NA	NA	NA	NA	12.14	-0.173	-0.373	-0.2	-2.159	0.65	0.15	0.7	0.35
85508	SCRT2	NA	NA	NA	NA	NA	11.48	-0.161	-0.348	-0.187	-2.159	0.32	0.062	0.46	0.21
6863	TAC1	0	0				11.17	-0.123	-0.308	-0.185	-2.156	0.47	0.07	0.57	0.23
10253	SPRY2	NA	NA	NA	NA	NA	10.67	-0.445	-0.961	-0.515	-2.156	0.055	0.00039	0.27	0.012
121227	LRIG3	1	0				10.88	-0.271	-0.585	-0.314	-2.156	0.38	0.037	0.5	0.16
22931	RAB18	NA	NA	NA	NA	NA	11.29	-0.334	-0.719	-0.385	-2.155	0.26	0.00044	0.42	0.012
51435	SCARA3	1	1				11.53	-0.373	-0.803	-0.43	-2.153	0.56	0.0041	0.64	0.044
5241	PGR	NA	NA	NA	NA	NA	11.49	-0.277	-0.597	-0.32	-2.152	0.26	0.0013	0.42	0.023
8665	EIF3F	NA	NA	NA	NA	NA	11.87	-0.412	-0.887	-0.475	-2.152	0.034	1.1e-05	0.25	0.0015
9749	PHACTR2	NA	NA	NA	NA	NA	11.55	-0.212	-0.456	-0.244	-2.152	0.33	0.024	0.47	0.12
92106	OXNAD1	NA	NA	NA	NA	NA	11.42	-0.187	-0.403	-0.216	-2.152	0.67	0.096	0.72	0.27
433	ASGR2	1	1				10.26	-0.348	-0.749	-0.401	-2.151	0.44	0.032	0.55	0.14
143098	MPP7	0	0	kinase			11.72	-0.149	-0.321	-0.172	-2.15	0.17	0.0053	0.37	0.052
167	CRISP1	0	0				11.49	-0.193	-0.414	-0.221	-2.149	0.35	0.029	0.48	0.14
7566	ZNF18	NA	NA	NA	NA	NA	11.7	-0.167	-0.359	-0.192	-2.148	0.36	0.0056	0.49	0.054
9240	PNMA1	NA	NA	NA	NA	NA	10.97	-0.162	-0.348	-0.186	-2.148	0.42	0.067	0.53	0.22
23172	FAM175B	NA	NA	NA	NA	NA	11.5	-0.321	-0.689	-0.368	-2.148	0.26	0.0029	0.42	0.037
132851	SPATA4	NA	NA	NA	NA	NA	11.8	-0.168	-0.36	-0.192	-2.148	0.51	0.078	0.6	0.24
6689	SPIB	NA	NA	NA	NA	NA	10.66	-0.254	-0.546	-0.292	-2.147	0.54	0.04	0.62	0.16
140893	C20orf151	NA	NA	NA	NA	NA	10.81	-0.27	-0.579	-0.309	-2.146	0.091	0.019	0.31	0.11
9325	TRIP4	NA	NA	NA	NA	NA	11.51	-0.046	-0.307	-0.261	-2.145	0.78	0.029	0.81	0.14
26223	FBXL21	NA	NA	NA	NA	NA	11.66	-0.201	-0.43	-0.23	-2.145	0.45	0.026	0.55	0.13
9182	RASSF9	NA	NA	NA	NA	NA	10.77	-0.212	-0.455	-0.243	-2.143	0.12	0.0057	0.34	0.054
51604	PIGT	1	0				11.09	-0.361	-0.774	-0.413	-2.143	0.28	0.00024	0.44	0.0086
4696	NDUFA3	NA	NA	NA	NA	NA	10.99	-0.15	-0.322	-0.172	-2.142	0.69	0.17	0.74	0.38
57452	GALNTL1	1	0				11.18	0.013	-0.306	-0.319	-2.142	0.96	0.0059	0.96	0.055
944	TNFSF8	1	1				11.56	-0.316	-0.676	-0.36	-2.141	0.27	0.0019	0.43	0.028
5003	SLC22A18AS	NA	NA	NA	NA	NA	10.97	-0.282	-0.604	-0.322	-2.141	0.22	0.026	0.4	0.13
339390	CLEC4G	1	1				10.69	-0.119	-0.306	-0.187	-2.141	0.84	0.18	0.87	0.39
402337		NA	NA	NA	NA	NA	11.23	-0.179	-0.384	-0.205	-2.141	0.65	0.13	0.7	0.32
440742		NA	NA	NA	NA	NA	9.98	-0.108	-0.306	-0.198	-2.14	0.63	0.18	0.69	0.4
92342	C1orf156	NA	NA	NA	NA	NA	11.05	-0.357	-0.763	-0.406	-2.139	0.16	0.0052	0.36	0.051
148281	SYT6	NA	NA	NA	NA	NA	10.75	-0.479	-1.025	-0.546	-2.139	0.038	3.6e-05	0.26	0.0029
28955	DEXI	NA	NA	NA	NA	NA	11.85	-0.175	-0.375	-0.199	-2.138	0.32	0.0066	0.46	0.058
5950	RBP4	0	0				11.5	-0.132	-0.305	-0.173	-2.137	0.15	0.0092	0.36	0.07
9312	KCNB2	NA	NA	NA	NA	NA	10.79	-0.227	-0.486	-0.259	-2.137	0.26	0.02	0.42	0.11
6273	S100A2	NA	NA	NA	NA	NA	11.95	-0.397	-0.849	-0.451	-2.136	0.18	4.7e-05	0.37	0.0034
246181	AKR7L	NA	NA	NA	NA	NA	10.88	-0.139	-0.305	-0.166	-2.136	0.59	0.12	0.66	0.31
4675	NAP1L3	NA	NA	NA	NA	NA	11.34	-0.297	-0.634	-0.337	-2.135	0.24	0.004	0.41	0.044
392549		NA	NA	NA	NA	NA	12.08	-0.153	-0.328	-0.174	-2.135	0.41	0.026	0.52	0.13
993	CDC25A	NA	NA	NA	NA	NA	10.94	-0.137	-0.305	-0.168	-2.133	0.63	0.26	0.69	0.49
7043	TGFB3	0	0				11.51	-0.237	-0.506	-0.268	-2.132	0.37	0.014	0.49	0.088
27179	IL1F6	0	0				10.7	-0.274	-0.585	-0.311	-2.132	0.3	0.046	0.45	0.18
50939	IMPG2	1	1				11.02	-0.256	-0.546	-0.29	-2.132	0.3	0.0069	0.45	0.06
6618	SNAPC2	NA	NA	NA	NA	NA	11.66	-0.289	-0.616	-0.327	-2.131	0.35	0.014	0.48	0.089
50862	RNF141	NA	NA	NA	NA	NA	12.06	-0.207	-0.441	-0.234	-2.131	0.27	0.0039	0.43	0.043
55620	STAP2	NA	NA	NA	NA	NA	12.07	0.011	-0.305	-0.315	-2.131	0.95	0.00038	0.96	0.011
131368	ZPLD1	1	1				11.68	-0.096	-0.305	-0.209	-2.131	0.61	0.012	0.67	0.081
200558	APLF	NA	NA	NA	NA	NA	11.04	-0.271	-0.578	-0.307	-2.131	0.46	0.025	0.56	0.12
26953	RANBP6	NA	NA	NA	NA	NA	11.93	-0.21	-0.448	-0.238	-2.13	0.58	0.046	0.65	0.18
79447	C16orf53	NA	NA	NA	NA	NA	11.57	-0.143	-0.306	-0.162	-2.13	0.17	0.0029	0.37	0.037
1062	CENPE	NA	NA	NA	NA	NA	11.46	-0.408	-0.869	-0.461	-2.129	0.31	3.1e-05	0.45	0.0026
128178	EDARADD	NA	NA	NA	NA	NA	11	-0.077	-0.304	-0.227	-2.128	0.68	0.028	0.73	0.13
134359	C5orf37	NA	NA	NA	NA	NA	10.35	-0.345	-0.733	-0.389	-2.128	0.45	0.05	0.55	0.19
10982	MAPRE2	NA	NA	NA	NA	NA	11.51	-0.156	-0.332	-0.176	-2.127	0.4	0.045	0.51	0.18
121274	ZNF641	NA	NA	NA	NA	NA	11.9	-0.094	-0.304	-0.209	-2.126	0.52	0.0033	0.6	0.039
132204	SYNPR	4	0				11.75	-0.085	-0.304	-0.219	-2.125	0.67	0.022	0.72	0.12
972	CD74	1	1				10.93	-0.198	-0.42	-0.222	-2.122	0.24	0.018	0.41	0.1
7157	TP53	NA	NA	NA	NA	NA	11.35	-0.17	-0.36	-0.19	-2.122	0.21	0.016	0.39	0.096
51517	NCKIPSD	NA	NA	NA	NA	NA	10.49	-0.385	-0.817	-0.432	-2.122	0.066	0.0013	0.29	0.023
139135	PASD1	NA	NA	NA	NA	NA	11.96	-0.136	-0.303	-0.168	-2.122	0.33	0.013	0.47	0.085
170392	OIT3	0	0				11.91	-0.142	-0.303	-0.161	-2.122	0.54	0.012	0.62	0.079
199	AIF1	NA	NA	NA	NA	NA	10.91	0.005	-0.303	-0.308	-2.121	0.98	0.0017	0.98	0.027
2169	FABP2	NA	NA	NA	NA	NA	11.44	-0.172	-0.365	-0.193	-2.121	0.12	0.0014	0.33	0.024
9463	PICK1	NA	NA	NA	NA	NA	11.79	-0.079	-0.303	-0.224	-2.121	0.69	0.0063	0.74	0.057
26581	DUX5	NA	NA	NA	NA	NA	10.9	-0.022	-0.303	-0.281	-2.121	0.95	0.077	0.96	0.24
7988	ZNF212	NA	NA	NA	NA	NA	11.63	-0.166	-0.353	-0.186	-2.12	0.46	0.013	0.56	0.083
581	BAX	NA	NA	NA	NA	NA	10.81	-0.075	-0.303	-0.228	-2.119	0.73	0.034	0.77	0.15
475	ATOX1	NA	NA	NA	NA	NA	11.16	-0.074	-0.303	-0.228	-2.118	0.85	0.13	0.87	0.33
3661	IRF3	NA	NA	NA	NA	NA	11.71	-0.108	-0.303	-0.194	-2.118	0.54	0.016	0.62	0.095
56832	IFNK	0	0				11.42	-0.241	-0.511	-0.27	-2.118	0.34	0.0051	0.47	0.051
84661	DPY30	NA	NA	NA	NA	NA	11.35	-0.351	-0.744	-0.393	-2.117	0.21	0.00098	0.39	0.019
1007	CDH9	1	1				11.22	-0.312	-0.661	-0.349	-2.116	0.24	0.012	0.41	0.079
170384	FUT11	1	0				10.54	-0.087	-0.302	-0.216	-2.116	0.71	0.036	0.76	0.15
6866	TAC3	0	0				11.61	-0.146	-0.309	-0.163	-2.115	0.34	0.0099	0.47	0.072
56979	PRDM9	NA	NA	NA	NA	NA	11.07	-0.193	-0.407	-0.214	-2.114	0.39	0.029	0.51	0.14
27247	NFU1	NA	NA	NA	NA	NA	11.51	-0.134	-0.301	-0.167	-2.108	0.27	0.0099	0.43	0.072
85013	TMEM128	NA	NA	NA	NA	NA	11.37	-0.217	-0.457	-0.24	-2.108	0.34	0.016	0.47	0.097
94122	SYTL5	NA	NA	NA	NA	NA	11.58	-0.2	-0.422	-0.222	-2.107	0.4	0.015	0.52	0.092
145567	TTC7B	NA	NA	NA	NA	NA	11.37	-0.181	-0.382	-0.201	-2.107	0.33	0.0033	0.47	0.039
5660	PSAP	0	0				11.86	-0.206	-0.434	-0.228	-2.106	0.082	0.00058	0.31	0.014
54212	SNTG1	NA	NA	NA	NA	NA	11.09	-0.212	-0.445	-0.234	-2.106	0.3	0.046	0.45	0.18
2846	LPAR4	7	4				9.78	-0.375	-0.79	-0.415	-2.105	0.53	0.039	0.61	0.16
4887	NPY2R	7	4				11.82	-0.161	-0.338	-0.177	-2.105	0.32	0.0048	0.46	0.049
56950	SMYD2	NA	NA	NA	NA	NA	12.35	-0.154	-0.323	-0.17	-2.105	0.35	0.0064	0.48	0.057
1382	CRABP2	NA	NA	NA	NA	NA	11.83	-0.126	-0.301	-0.175	-2.104	0.5	0.012	0.59	0.08
131540	ZDHHC19	NA	NA	NA	NA	NA	11.1	-0.168	-0.353	-0.185	-2.104	0.36	0.03	0.49	0.14
170685	NUDT10	NA	NA	NA	NA	NA	12.15	-0.204	-0.43	-0.225	-2.104	0.55	0.034	0.62	0.15
11026	LILRA3	0	0				11.05	-0.102	-0.301	-0.198	-2.103	0.65	0.018	0.7	0.1
26140	TTLL3	NA	NA	NA	NA	NA	11.05	-0.182	-0.382	-0.201	-2.103	0.75	0.12	0.79	0.32
4285	MIPEP	NA	NA	NA	NA	NA	11.99	-0.079	-0.3	-0.222	-2.102	0.49	0.00014	0.59	0.0064
1195	CLK1	0	0	kinase			11.98	-0.077	-0.3	-0.223	-2.1	0.67	0.0025	0.72	0.033
2674	GFRA1	0	0				11.73	-0.325	-0.683	-0.358	-2.1	0.24	0.00073	0.41	0.017
11069	RAPGEF4	NA	NA	NA	NA	NA	11.91	-0.213	-0.447	-0.234	-2.1	0.18	0.00072	0.37	0.017
2055	CLN8	NA	NA	NA	NA	NA	11.43	-0.13	-0.3	-0.17	-2.099	0.53	0.11	0.62	0.3
23142	DCUN1D4	NA	NA	NA	NA	NA	11.9	-0.161	-0.337	-0.176	-2.098	0.23	0.0018	0.41	0.028
51287	CHCHD8	NA	NA	NA	NA	NA	11.91	-0.193	-0.404	-0.212	-2.098	0.2	0.0051	0.38	0.051
51270	TFDP3	NA	NA	NA	NA	NA	9.81	-0.252	-0.529	-0.276	-2.097	0.33	0.17	0.47	0.39
55812	SPATA7	NA	NA	NA	NA	NA	11	-0.369	-0.773	-0.404	-2.097	0.032	0.00024	0.24	0.0086
9412	MED21	NA	NA	NA	NA	NA	10.57	-0.367	-0.768	-0.402	-2.096	0.2	0.003	0.38	0.037
10397	NDRG1	NA	NA	NA	NA	NA	11.41	-0.186	-0.39	-0.204	-2.096	0.34	0.0013	0.47	0.023
440590	ZYG11A	NA	NA	NA	NA	NA	10.13	-0.207	-0.434	-0.227	-2.096	0.59	0.13	0.66	0.33
3224	HOXC8	NA	NA	NA	NA	NA	10.9	-0.171	-0.359	-0.188	-2.095	0.32	0.028	0.46	0.13
4898	NRD1	NA	NA	NA	NA	NA	11.29	-0.267	-0.56	-0.292	-2.094	0.12	0.0063	0.34	0.057
10293	TRAIP	NA	NA	NA	NA	NA	12.02	-0.155	-0.325	-0.17	-2.094	0.26	0.019	0.43	0.1
54941	RNF125	NA	NA	NA	NA	NA	12.27	-0.182	-0.38	-0.199	-2.093	0.24	0.00015	0.41	0.0068
57549	IGSF9	1	1				11.01	-0.189	-0.395	-0.206	-2.093	0.34	0.045	0.47	0.18
1369	CPN1	0	0				11.34	-0.267	-0.558	-0.291	-2.092	0.24	0.0014	0.41	0.024
9149	DYRK1B	0	0	kinase			12.14	-0.126	-0.299	-0.173	-2.092	0.2	0.00026	0.38	0.0091
4061	LY6E	0	0				12.03	-0.117	-0.299	-0.181	-2.09	0.57	0.023	0.64	0.12
5645	PRSS2	0	0				11.27	-0.058	-0.299	-0.241	-2.09	0.71	0.0052	0.75	0.052
6120	RPE	NA	NA	NA	NA	NA	10.9	-0.181	-0.378	-0.197	-2.09	0.42	0.084	0.53	0.25
64410	KLHL25	NA	NA	NA	NA	NA	11.66	-0.136	-0.299	-0.162	-2.09	0.19	0.0011	0.38	0.021
3448	IFNA14	0	0				12.06	-0.189	-0.395	-0.206	-2.089	0.5	0.0012	0.59	0.023
23175	LPIN1	NA	NA	NA	NA	NA	11.52	-0.237	-0.495	-0.258	-2.089	0.21	0.0058	0.39	0.055
70	ACTC1	NA	NA	NA	NA	NA	11.55	-0.121	-0.298	-0.177	-2.088	0.47	0.058	0.56	0.2
3126	HLA-DRB4	1	1				11.44	-0.342	-0.713	-0.372	-2.088	0.39	0.00028	0.51	0.0095
23114	NFASC	1	1				11.58	-0.11	-0.298	-0.188	-2.088	0.53	0.037	0.62	0.16
7789	ZXDA	NA	NA	NA	NA	NA	11.35	-0.184	-0.385	-0.2	-2.087	0.55	0.031	0.63	0.14
54742	LY6K	0	0				10.87	-0.23	-0.48	-0.25	-2.087	0.52	0.022	0.6	0.12
195827	C9orf21	NA	NA	NA	NA	NA	11.55	-0.22	-0.459	-0.239	-2.087	0.2	0.0015	0.39	0.025
23384	CYTSA	0	0				11.8	-0.197	-0.411	-0.214	-2.086	0.19	0.0029	0.38	0.036
90316	TGIF2LX	NA	NA	NA	NA	NA	11.5	-0.242	-0.505	-0.263	-2.085	0.23	0.0014	0.41	0.024
284434	NWD1	NA	NA	NA	NA	NA	11.87	-0.249	-0.519	-0.27	-2.085	0.3	0.003	0.45	0.037
64645	HIAT1	12	7				11.33	-0.275	-0.573	-0.298	-2.084	0.35	0.013	0.48	0.084
23243	ANKRD28	NA	NA	NA	NA	NA	12.47	-0.167	-0.348	-0.181	-2.083	0.21	2.3e-05	0.39	0.0022
1731	SEPT1	NA	NA	NA	NA	NA	11.09	-0.325	-0.676	-0.351	-2.082	0.23	0.0011	0.41	0.021
8760	CDS2	NA	NA	NA	NA	NA	10.21	-0.306	-0.636	-0.331	-2.082	0.27	0.015	0.43	0.094
64089	SNX16	0	0	kinase			11.84	-0.204	-0.425	-0.221	-2.079	0.3	0.0015	0.45	0.025
10121	ACTR1A	NA	NA	NA	NA	NA	11.37	-0.733	-1.523	-0.79	-2.078	0.11	4.5e-07	0.33	0.00023
6674	SPAG1	NA	NA	NA	NA	NA	11.33	-0.049	-0.297	-0.248	-2.077	0.82	0.015	0.84	0.094
55738	ARFGAP1	NA	NA	NA	NA	NA	11.24	-0.198	-0.412	-0.214	-2.077	0.36	0.0064	0.48	0.057
64321	SOX17	NA	NA	NA	NA	NA	11.16	-0.261	-0.542	-0.281	-2.077	0.68	0.08	0.73	0.25
79087	ALG12	12	0				11.83	-0.044	-0.297	-0.253	-2.077	0.79	0.00011	0.82	0.0055
7783	ZP2	1	1				11.33	-0.068	-0.297	-0.229	-2.076	0.67	0.021	0.72	0.11
10423	CDIPT	NA	NA	NA	NA	NA	11.02	-0.303	-0.629	-0.326	-2.075	0.48	0.008	0.58	0.065
286887	KRT6C	NA	NA	NA	NA	NA	12.31	-0.312	-0.647	-0.335	-2.075	0.28	0.00034	0.43	0.011
388818	KRTAP26-1	NA	NA	NA	NA	NA	11.71	-0.173	-0.359	-0.186	-2.075	0.11	0.00068	0.33	0.016
55780	C6orf70	NA	NA	NA	NA	NA	11.78	-0.191	-0.395	-0.205	-2.074	0.23	0.0028	0.4	0.036
64232	MS4A5	4	2				11.43	-0.111	-0.296	-0.185	-2.073	0.54	0.078	0.62	0.24
146206	RLTPR	NA	NA	NA	NA	NA	11.13	-0.155	-0.322	-0.167	-2.073	0.52	0.065	0.6	0.22
545	ATR	0	0	kinase			11.62	-0.348	-0.72	-0.372	-2.071	0.077	1.4e-05	0.3	0.0017
54797	MED18	NA	NA	NA	NA	NA	10.7	-0.198	-0.41	-0.212	-2.071	0.39	0.14	0.51	0.34
91754	NEK9	0	0	kinase			12.75	-0.095	-0.296	-0.201	-2.071	0.54	0.0021	0.62	0.03
388949		NA	NA	NA	NA	NA	12.41	-0.156	-0.323	-0.167	-2.071	0.61	0.029	0.67	0.14
11135	CDC42EP1	NA	NA	NA	NA	NA	11.28	-0.085	-0.296	-0.211	-2.07	0.71	0.14	0.76	0.34
133558	HEATR7B2	NA	NA	NA	NA	NA	10.91	-0.161	-0.334	-0.172	-2.069	0.37	0.11	0.49	0.29
1363	CPE	0	0				11.69	-0.082	-0.295	-0.213	-2.066	0.67	0.01	0.72	0.074
51129		0	0				11.38	-0.156	-0.322	-0.166	-2.066	0.11	0.0014	0.33	0.024
121441	NEDD1	NA	NA	NA	NA	NA	11.65	-0.2	-0.414	-0.213	-2.065	0.22	0.012	0.4	0.082
3170	FOXA2	NA	NA	NA	NA	NA	11.45	-0.202	-0.416	-0.215	-2.064	0.28	0.016	0.44	0.095
4084	MXD1	NA	NA	NA	NA	NA	11.18	-0.204	-0.42	-0.217	-2.064	0.3	0.088	0.45	0.26
5732	PTGER2	7	4				11.55	-0.215	-0.443	-0.228	-2.063	0.4	0.036	0.51	0.15
5790	PTPRCAP	1	0				11.35	-0.105	-0.295	-0.19	-2.063	0.69	0.068	0.74	0.22
6847	SYCP1	NA	NA	NA	NA	NA	11.39	-0.264	-0.544	-0.28	-2.063	0.32	0.0044	0.46	0.046
9451	EIF2AK3	1	0	kinase			11.68	-0.281	-0.579	-0.298	-2.063	0.28	0.0026	0.44	0.034
60312	AFAP1	NA	NA	NA	NA	NA	11.37	-0.204	-0.421	-0.217	-2.063	0.44	0.05	0.55	0.19
10151	HNRNPA3P1	NA	NA	NA	NA	NA	11.99	-0.213	-0.438	-0.226	-2.062	0.24	0.009	0.41	0.069
10775	POP4	NA	NA	NA	NA	NA	11.91	-0.135	-0.295	-0.16	-2.062	0.56	0.028	0.64	0.13
51244	C3orf19	NA	NA	NA	NA	NA	11.44	-0.389	-0.801	-0.413	-2.062	0.3	0.00047	0.45	0.013
132724	TMPRSS11B	1	1				11.84	-0.211	-0.435	-0.224	-2.061	0.39	0.019	0.51	0.11
219990	PLAC1L	0	0				10.89	-0.233	-0.48	-0.247	-2.061	0.26	0.016	0.42	0.097
6827	SUPT4H1	NA	NA	NA	NA	NA	11.97	-0.237	-0.488	-0.251	-2.059	0.51	0.04	0.6	0.16
112770	C1orf85	1	0				10.37	-0.29	-0.596	-0.307	-2.059	0.25	0.029	0.41	0.14
358	AQP1	6	4				10.91	-0.227	-0.468	-0.24	-2.058	0.56	0.25	0.63	0.48
317716		NA	NA	NA	NA	NA	11.04	-0.19	-0.391	-0.201	-2.058	0.55	0.21	0.63	0.44
4179	CD46	1	1				11.37	-0.21	-0.433	-0.222	-2.057	0.16	0.037	0.36	0.16
800	CALD1	NA	NA	NA	NA	NA	11.74	-0.067	-0.294	-0.227	-2.056	0.61	4e-05	0.67	0.003
1759	DNM1	NA	NA	NA	NA	NA	11.85	-0.168	-0.346	-0.178	-2.055	0.32	0.017	0.46	0.1
6422	SFRP1	0	0				11.28	-0.108	-0.294	-0.186	-2.054	0.51	0.031	0.59	0.14
144455	E2F7	NA	NA	NA	NA	NA	11.41	-0.25	-0.513	-0.263	-2.054	0.28	0.032	0.44	0.14
154743	C7orf60	NA	NA	NA	NA	NA	12.2	-0.098	-0.294	-0.196	-2.054	0.57	0.00077	0.65	0.017
8424	BBOX1	NA	NA	NA	NA	NA	11.39	-0.154	-0.316	-0.162	-2.052	0.38	0.043	0.5	0.17
91947	ARRDC4	NA	NA	NA	NA	NA	11.98	-0.239	-0.491	-0.252	-2.052	0.38	0.018	0.5	0.1
163786	SASS6	NA	NA	NA	NA	NA	12.12	-0.101	-0.293	-0.192	-2.05	0.38	7.4e-06	0.5	0.0012
8724	SNX3	NA	NA	NA	NA	NA	11.07	-0.313	-0.642	-0.329	-2.049	0.38	0.026	0.5	0.13
84891	ZSCAN10	NA	NA	NA	NA	NA	11.36	-0.163	-0.334	-0.171	-2.049	0.31	0.12	0.45	0.31
23113	CUL9	NA	NA	NA	NA	NA	11.84	-0.276	-0.564	-0.289	-2.047	0.25	0.0087	0.41	0.068
29911	HOOK2	NA	NA	NA	NA	NA	11.35	-0.149	-0.304	-0.156	-2.047	0.33	0.0094	0.47	0.07
51318	MRPL35	NA	NA	NA	NA	NA	10.51	-0.348	-0.712	-0.364	-2.047	0.31	0.017	0.45	0.098
8861	LDB1	NA	NA	NA	NA	NA	12.09	-0.174	-0.356	-0.182	-2.045	0.52	0.031	0.6	0.14
26045	LRRTM2	1	1				11.33	-0.174	-0.356	-0.182	-2.045	0.46	0.074	0.56	0.24
56893	UBQLN4	NA	NA	NA	NA	NA	11.26	-0.194	-0.396	-0.202	-2.045	0.53	0.11	0.61	0.29
339500	ZNF678	NA	NA	NA	NA	NA	11.25	-0.242	-0.494	-0.253	-2.045	0.15	0.00018	0.36	0.0077
400932		NA	NA	NA	NA	NA	11.35	-0.325	-0.666	-0.34	-2.045	0.24	4.6e-05	0.41	0.0033
2580	GAK	0	0	kinase			11.98	-0.231	-0.471	-0.241	-2.044	0.17	0.0002	0.37	0.008
79684	C11orf61	NA	NA	NA	NA	NA	11.58	-0.147	-0.3	-0.153	-2.044	0.29	0.065	0.44	0.22
10114	HIPK3	0	0	kinase			11.22	-0.356	-0.726	-0.371	-2.043	0.56	0.01	0.64	0.073
89782	LMLN	NA	NA	NA	NA	NA	10.84	-0.253	-0.517	-0.264	-2.043	0.35	0.1	0.48	0.28
89796	NAV1	NA	NA	NA	NA	NA	11.4	-0.366	-0.748	-0.382	-2.043	0.06	0.0092	0.28	0.07
11010	GLIPR1	1	0				10.71	-0.484	-0.988	-0.504	-2.041	0.46	0.02	0.56	0.11
401271	AKD1	NA	NA	NA	NA	NA	11.5	-0.162	-0.331	-0.169	-2.041	0.17	0.028	0.37	0.13
3614	IMPDH1	NA	NA	NA	NA	NA	11.88	-0.078	-0.292	-0.214	-2.04	0.54	0.0051	0.62	0.051
197257	LDHD	NA	NA	NA	NA	NA	10.88	-0.261	-0.533	-0.272	-2.04	0.063	0.01	0.29	0.073
10455	PECI	NA	NA	NA	NA	NA	11.86	-0.149	-0.304	-0.155	-2.038	0.25	0.001	0.42	0.02
53917	RAB24	NA	NA	NA	NA	NA	12.06	-0.28	-0.571	-0.291	-2.038	0.4	0.021	0.51	0.11
83938	C10orf11	NA	NA	NA	NA	NA	11.37	-0.152	-0.309	-0.157	-2.037	0.43	0.073	0.54	0.23
1241	LTB4R	7	4				11.61	-0.157	-0.319	-0.162	-2.036	0.62	0.09	0.68	0.26
64224	HERPUD2	NA	NA	NA	NA	NA	11.97	-0.164	-0.334	-0.17	-2.036	0.33	0.00076	0.47	0.017
148254	ZNF555	NA	NA	NA	NA	NA	11.28	-0.223	-0.454	-0.231	-2.036	0.57	0.13	0.64	0.32
11275	KLHL2	NA	NA	NA	NA	NA	10.17	-0.239	-0.486	-0.247	-2.035	0.52	0.029	0.6	0.14
55303	GIMAP4	NA	NA	NA	NA	NA	11.64	-0.292	-0.595	-0.303	-2.035	0.15	0.00075	0.36	0.017
26280	IL1RAPL2	1	1				10.99	-0.517	-1.052	-0.534	-2.034	0.39	0.00053	0.51	0.014
29889	GNL2	NA	NA	NA	NA	NA	11.37	-0.216	-0.44	-0.224	-2.034	0.15	0.0088	0.36	0.069
9287	TAAR2	7	4				10.44	-0.248	-0.505	-0.257	-2.033	0.56	0.2	0.64	0.42
10627	MYL12A	NA	NA	NA	NA	NA	10.95	-0.377	-0.766	-0.389	-2.033	0.39	0.013	0.51	0.083
10929	SFRS2B	NA	NA	NA	NA	NA	11.34	-0.131	-0.291	-0.159	-2.033	0.57	0.12	0.65	0.31
55906	ZC4H2	NA	NA	NA	NA	NA	11.9	-0.107	-0.291	-0.183	-2.033	0.6	0.016	0.67	0.097
64393	ZMAT3	NA	NA	NA	NA	NA	11.8	-0.307	-0.625	-0.318	-2.033	0.3	0.0025	0.45	0.033
7849	PAX8	0	0				11.32	-0.091	-0.29	-0.199	-2.032	0.57	0.0031	0.65	0.038
51633	OTUD6B	0	0			dub	12.14	-0.198	-0.403	-0.205	-2.031	0.45	0.00033	0.55	0.011
57713	SFMBT2	NA	NA	NA	NA	NA	11.65	-0.242	-0.492	-0.25	-2.031	0.47	0.0012	0.57	0.022
5047	PAEP	0	0				12.37	-0.067	-0.29	-0.223	-2.029	0.43	2.6e-07	0.54	0.00017
284001	CCDC57	NA	NA	NA	NA	NA	11.15	-0.349	-0.708	-0.359	-2.029	0.33	0.004	0.47	0.044
4687		NA	NA	NA	NA	NA	11.36	-0.368	-0.745	-0.378	-2.027	0.47	0.014	0.57	0.088
5475	PPEF1	NA	NA	NA	NA	NA	11.67	-0.21	-0.426	-0.216	-2.027	0.15	0.006	0.36	0.055
6310	ATXN1	NA	NA	NA	NA	NA	12.41	-0.155	-0.314	-0.159	-2.027	0.43	0.022	0.54	0.11
441024	MTHFD2L	NA	NA	NA	NA	NA	11.41	-0.257	-0.521	-0.264	-2.027	0.16	0.019	0.36	0.1
2068	ERCC2	NA	NA	NA	NA	NA	11.5	-0.214	-0.433	-0.219	-2.026	0.54	0.023	0.62	0.12
9153	SLC28A2	14	0				11.63	-0.263	-0.533	-0.27	-2.026	0.13	0.01	0.35	0.073
11339	OIP5	NA	NA	NA	NA	NA	12.1	-0.333	-0.675	-0.342	-2.026	0.11	3.1e-06	0.33	0.00072
345079	ANKRD56	NA	NA	NA	NA	NA	11.53	-0.355	-0.719	-0.364	-2.026	0.28	0.0015	0.43	0.025
6484	ST3GAL4	1	0				11.6	-0.154	-0.312	-0.158	-2.025	0.39	0.05	0.51	0.19
284695	ZNF326	NA	NA	NA	NA	NA	11.18	-0.398	-0.805	-0.408	-2.025	0.44	0.054	0.54	0.19
440091		NA	NA	NA	NA	NA	11.46	-0.212	-0.429	-0.217	-2.025	0.33	0.016	0.47	0.097
25980	C20orf4	NA	NA	NA	NA	NA	11.39	-0.054	-0.289	-0.235	-2.024	0.7	1.5e-06	0.75	0.00048
9993	DGCR2	1	1				11.17	-0.234	-0.473	-0.239	-2.022	0.34	0.0069	0.47	0.06
55755	CDK5RAP2	NA	NA	NA	NA	NA	11.14	-0.336	-0.679	-0.343	-2.022	0.34	0.0064	0.47	0.057
6571	SLC18A2	12	0				10.97	-0.212	-0.428	-0.216	-2.021	0.24	0.0062	0.41	0.057
54796	BNC2	NA	NA	NA	NA	NA	11.42	-0.173	-0.35	-0.177	-2.021	0.45	0.065	0.55	0.22
283489	ZNF828	NA	NA	NA	NA	NA	11.93	-0.187	-0.377	-0.191	-2.021	0.48	0.027	0.57	0.13
5352	PLOD2	0	0				10.8	-0.061	-0.289	-0.227	-2.02	0.74	0.023	0.78	0.12
10092	ARPC5	NA	NA	NA	NA	NA	11.96	-0.203	-0.41	-0.207	-2.02	0.4	0.0056	0.52	0.054
26512	INTS6	NA	NA	NA	NA	NA	12.07	-0.084	-0.289	-0.205	-2.02	0.37	0.00023	0.49	0.0086
10225	CD96	1	1				11.81	-0.149	-0.3	-0.152	-2.019	0.6	0.2	0.67	0.42
257	ALX3	NA	NA	NA	NA	NA	11.29	-0.044	-0.288	-0.245	-2.018	0.73	0.012	0.77	0.083
10959	TMED2	1	0				11.58	-0.153	-0.309	-0.156	-2.018	0.57	0.13	0.64	0.32
3785	KCNQ2	6	4				11.33	-0.1	-0.288	-0.188	-2.017	0.75	0.14	0.79	0.34
9821	RB1CC1	0	0				11.3	-0.28	-0.565	-0.285	-2.017	0.37	0.12	0.49	0.31
55034	MOCOS	NA	NA	NA	NA	NA	11.4	-0.201	-0.404	-0.204	-2.017	0.51	0.036	0.6	0.15
165215	FAM171B	1	1				11.76	-0.373	-0.753	-0.38	-2.017	0.16	0.00013	0.36	0.0062
373	TRIM23	NA	NA	NA	NA	NA	12.06	-0.212	-0.427	-0.215	-2.016	0.28	0.0059	0.43	0.055
56102	PCDHGB3	1	1				12.35	-0.205	-0.414	-0.209	-2.016	0.39	8.8e-06	0.51	0.0013
285313	IGSF10	0	0				10.83	-0.337	-0.678	-0.342	-2.016	0.44	0.0071	0.54	0.06
11044	PAPD7	NA	NA	NA	NA	NA	11.27	-0.017	-0.288	-0.271	-2.015	0.93	0.017	0.94	0.1
29964	PRICKLE4	NA	NA	NA	NA	NA	10.84	-0.255	-0.515	-0.259	-2.015	0.11	0.021	0.33	0.11
64132	XYLT2	1	0				11.03	-0.194	-0.391	-0.197	-2.015	0.49	0.11	0.58	0.29
79701	C17orf101	NA	NA	NA	NA	NA	11.13	-0.239	-0.482	-0.243	-2.015	0.35	0.028	0.48	0.13
6990	DYNLT3	NA	NA	NA	NA	NA	11.01	-0.387	-0.779	-0.392	-2.013	0.11	0.016	0.33	0.094
27145	FILIP1	NA	NA	NA	NA	NA	11.83	-0.317	-0.639	-0.321	-2.013	0.41	0.0028	0.52	0.035
85441		NA	NA	NA	NA	NA	12.11	-0.077	-0.288	-0.21	-2.013	0.71	0.034	0.76	0.15
9411	ARHGAP29	NA	NA	NA	NA	NA	10.39	-0.499	-1.004	-0.505	-2.012	0.062	0.0024	0.28	0.033
5631	PRPS1	0	0	kinase			11.71	-0.082	-0.287	-0.205	-2.01	0.81	0.0065	0.84	0.058
9654	TTLL4	NA	NA	NA	NA	NA	11.23	-0.067	-0.287	-0.221	-2.01	0.6	0.0019	0.66	0.029
4947	OAZ2	NA	NA	NA	NA	NA	10.52	-0.173	-0.348	-0.175	-2.009	0.44	0.12	0.55	0.31
5898	RALA	NA	NA	NA	NA	NA	12.31	-0.277	-0.557	-0.28	-2.009	0.48	0.0057	0.57	0.054
283130	SLC25A45	6	0				10.91	-0.237	-0.475	-0.239	-2.009	0.45	0.079	0.55	0.25
23205	ACSBG1	NA	NA	NA	NA	NA	11.4	-0.121	-0.287	-0.166	-2.008	0.24	0.00049	0.41	0.013
27043	PELP1	NA	NA	NA	NA	NA	10.94	-0.475	-0.955	-0.479	-2.008	0.24	0.0012	0.41	0.022
120406	FAM55B	1	0				11.8	-0.205	-0.412	-0.207	-2.008	0.23	0.019	0.4	0.11
6908	TBP	NA	NA	NA	NA	NA	11.13	-0.04	-0.287	-0.246	-2.006	0.81	0.0033	0.84	0.039
80005	DOCK5	NA	NA	NA	NA	NA	11.15	-0.197	-0.396	-0.198	-2.005	0.27	0.018	0.43	0.1
9139	CBFA2T2	NA	NA	NA	NA	NA	9.94	-0.559	-1.119	-0.561	-2.004	0.33	0.0067	0.47	0.059
27151	CPAMD8	0	0				11.04	-0.071	-0.286	-0.216	-2.004	0.63	0.0094	0.69	0.07
80039	FAM106A	NA	NA	NA	NA	NA	11.92	-0.117	-0.286	-0.17	-2.004	0.5	5.2e-05	0.59	0.0035
85406	DNAJC14	NA	NA	NA	NA	NA	11.42	-0.167	-0.335	-0.168	-2.003	0.33	0.04	0.47	0.16
1058	CENPA	NA	NA	NA	NA	NA	11.42	-0.093	-0.286	-0.193	-2.002	0.58	0.003	0.65	0.037
81571	C9orf45	NA	NA	NA	NA	NA	11.05	-0.19	-0.379	-0.19	-2.002	0.19	0.036	0.38	0.15
1446	CSN1S1	0	0				11.41	-0.218	-0.437	-0.219	-2.001	0.12	0.003	0.34	0.037
4284	MIP	6	3				11.7	-0.186	-0.373	-0.186	-2.001	0.51	0.057	0.59	0.2
58487	CREBZF	NA	NA	NA	NA	NA	10.8	-0.093	-0.286	-0.193	-2	0.68	0.21	0.73	0.44
122258	C13orf28	0	0				11.93	-0.141	-0.286	-0.145	-2	0.42	0.016	0.53	0.096
6498	SKIL	NA	NA	NA	NA	NA	11.38	-0.07	-0.286	-0.215	-1.999	0.67	0.016	0.72	0.095
4752	NEK3	0	0	kinase			11.56	-0.246	-0.491	-0.245	-1.998	0.048	0.0012	0.27	0.022
942	CD86	1	1				11.42	-0.384	-0.766	-0.382	-1.996	0.44	0.01	0.54	0.073
4122	MAN2A2	1	0				11.56	-0.167	-0.333	-0.166	-1.996	0.61	0.13	0.68	0.33
5469	MED1	NA	NA	NA	NA	NA	11.08	-0.119	-0.285	-0.167	-1.996	0.51	0.05	0.6	0.19
308	ANXA5	NA	NA	NA	NA	NA	11	-0.229	-0.457	-0.228	-1.995	0.28	0.024	0.43	0.12
79600	TCTN1	0	0				11.51	-0.02	-0.285	-0.265	-1.995	0.9	0.0014	0.91	0.024
23240	KIAA0922	1	1				11.45	-0.258	-0.513	-0.256	-1.993	0.55	0.068	0.62	0.22
29074	MRPL18	NA	NA	NA	NA	NA	11.85	-0.145	-0.289	-0.144	-1.993	0.3	0.019	0.45	0.11
27032	ATP2C1	NA	NA	NA	NA	NA	12.01	-0.175	-0.348	-0.173	-1.991	0.34	0.0052	0.47	0.051
51752	ERAP1	1	0				11.36	-0.314	-0.625	-0.311	-1.991	0.2	0.001	0.39	0.02
399671	HEATR4	NA	NA	NA	NA	NA	11.84	-0.198	-0.395	-0.197	-1.991	0.47	0.066	0.57	0.22
5837	PYGM	NA	NA	NA	NA	NA	10.53	-0.361	-0.718	-0.357	-1.99	0.31	0.034	0.45	0.15
55236	UBA6	NA	NA	NA	NA	NA	10.92	-0.444	-0.884	-0.44	-1.99	0.52	0.0026	0.6	0.034
26290	GALNT8	1	0				10.32	-0.197	-0.393	-0.195	-1.989	0.52	0.32	0.6	0.55
81621	KAZALD1	0	0				11.18	-0.295	-0.587	-0.292	-1.989	0.19	0.0047	0.38	0.048
353132	LCE1B	NA	NA	NA	NA	NA	12.06	-0.188	-0.373	-0.186	-1.989	0.49	0.032	0.58	0.15
64108	RTP4	NA	NA	NA	NA	NA	11.87	-0.13	-0.284	-0.154	-1.987	0.43	0.032	0.54	0.14
55421	C17orf85	NA	NA	NA	NA	NA	11.62	-0.233	-0.462	-0.229	-1.986	0.46	0.035	0.56	0.15
57217	TTC7A	NA	NA	NA	NA	NA	11.18	-0.291	-0.578	-0.287	-1.986	0.16	0.023	0.36	0.12
2172	FABP6	0	0				11	-0.17	-0.338	-0.168	-1.985	0.3	0.0057	0.45	0.054
6014	RIT2	NA	NA	NA	NA	NA	11.28	-0.131	-0.283	-0.153	-1.982	0.48	0.17	0.58	0.39
7084	TK2	0	0	kinase			10.88	-0.202	-0.4	-0.198	-1.982	0.59	0.15	0.66	0.35
51550	CINP	NA	NA	NA	NA	NA	11.81	-0.12	-0.283	-0.163	-1.982	0.51	0.0093	0.59	0.07
25945	PVRL3	1	1				11.4	-0.251	-0.498	-0.247	-1.981	0.2	7.9e-05	0.39	0.0046
11149	BVES	3	2				11.4	-0.175	-0.346	-0.171	-1.979	0.25	0.049	0.41	0.18
255626	HIST1H2BA	NA	NA	NA	NA	NA	11.1	-0.077	-0.283	-0.206	-1.979	0.51	0.0059	0.6	0.055
9841	ZBTB24	NA	NA	NA	NA	NA	11.07	-0.284	-0.562	-0.278	-1.977	0.24	0.0018	0.41	0.027
255520	ELMOD2	NA	NA	NA	NA	NA	11.65	-0.116	-0.282	-0.166	-1.976	0.31	0.0012	0.45	0.022
9650	MTFR1	NA	NA	NA	NA	NA	11.74	-0.246	-0.485	-0.24	-1.975	0.34	0.074	0.47	0.23
1618	DAZL	NA	NA	NA	NA	NA	11.07	-0.109	-0.282	-0.173	-1.974	0.67	0.21	0.72	0.43
9965	FGF19	0	0				11.26	-0.113	-0.282	-0.169	-1.974	0.4	0.036	0.52	0.15
7879	RAB7A	NA	NA	NA	NA	NA	11.58	-0.254	-0.502	-0.247	-1.973	0.59	0.0095	0.66	0.07
83661	MS4A8B	4	2				11.62	-0.167	-0.329	-0.162	-1.973	0.44	0.064	0.54	0.22
144811	C13orf31	NA	NA	NA	NA	NA	11.79	-0.318	-0.627	-0.309	-1.973	0.32	0.0053	0.46	0.052
161742	SPRED1	NA	NA	NA	NA	NA	10.64	-0.636	-1.254	-0.618	-1.973	0.12	0.00092	0.33	0.019
4829	NMBR	7	4				10.88	-0.533	-1.05	-0.518	-1.972	0.46	0.0054	0.56	0.052
9050	PSTPIP2	NA	NA	NA	NA	NA	10.6	-0.356	-0.702	-0.346	-1.972	0.33	0.039	0.47	0.16
54954	FAM120C	NA	NA	NA	NA	NA	11.29	-0.234	-0.461	-0.227	-1.972	0.25	0.028	0.42	0.13
56894	AGPAT3	2	0				11.37	-0.217	-0.428	-0.211	-1.972	0.4	0.0096	0.51	0.071
166647	GPR125	7	4				11.74	-0.074	-0.282	-0.207	-1.971	0.73	0.023	0.77	0.12
11253	MAN1B1	NA	NA	NA	NA	NA	11.79	-0.147	-0.29	-0.143	-1.97	0.47	0.041	0.56	0.17
80183	C13orf18	NA	NA	NA	NA	NA	11.53	-0.303	-0.598	-0.294	-1.97	0.16	0.0042	0.36	0.045
8774	NAPG	NA	NA	NA	NA	NA	11.16	-0.753	-1.483	-0.73	-1.969	0.016	1.4e-05	0.19	0.0017
55789	DEPDC1B	NA	NA	NA	NA	NA	11.05	-0.007	-0.281	-0.274	-1.969	0.97	0.01	0.98	0.074
139324	HDX	NA	NA	NA	NA	NA	11.37	-0.261	-0.514	-0.253	-1.969	0.35	0.042	0.48	0.17
387933		NA	NA	NA	NA	NA	12.11	-0.171	-0.336	-0.166	-1.969	0.42	0.0063	0.53	0.057
51030	FAM18B	NA	NA	NA	NA	NA	11.63	-0.269	-0.529	-0.26	-1.968	0.21	0.0057	0.39	0.054
171546	C14orf147	NA	NA	NA	NA	NA	11.95	-0.199	-0.391	-0.192	-1.968	0.13	0.0016	0.34	0.026
387509	GPR153	7	4				11.57	-0.362	-0.711	-0.35	-1.968	0.23	0.0026	0.4	0.034
9692	KIAA0391	NA	NA	NA	NA	NA	11.89	-0.179	-0.352	-0.173	-1.967	0.24	0.012	0.41	0.082
11094	C9orf7	NA	NA	NA	NA	NA	11.82	-0.299	-0.588	-0.289	-1.967	0.51	0.059	0.59	0.21
340419	RSPO2	0	0				11.14	-0.035	-0.281	-0.246	-1.967	0.72	7.2e-05	0.77	0.0044
5933	RBL1	NA	NA	NA	NA	NA	11.36	-0.3	-0.591	-0.29	-1.966	0.4	0.003	0.51	0.037
84647	PLA2G12B	0	0				11.91	-0.013	-0.281	-0.268	-1.966	0.96	0.0036	0.96	0.041
219402	MTIF3	NA	NA	NA	NA	NA	11.7	-0.256	-0.504	-0.248	-1.966	0.26	0.021	0.43	0.11
1466	CSRP2	NA	NA	NA	NA	NA	11.74	-0.309	-0.608	-0.299	-1.965	0.19	0.0085	0.38	0.067
51647	FAM96B	NA	NA	NA	NA	NA	10.83	-0.273	-0.537	-0.264	-1.965	0.43	0.033	0.54	0.15
64759	TNS3	NA	NA	NA	NA	NA	11.2	-0.119	-0.281	-0.162	-1.965	0.42	0.065	0.53	0.22
9220	TIAF1	NA	NA	NA	NA	NA	10.9	-0.228	-0.448	-0.22	-1.964	0.42	0.013	0.53	0.084
29780	PARVB	NA	NA	NA	NA	NA	11.85	-0.296	-0.582	-0.286	-1.964	0.43	0.0089	0.54	0.069
91775	FAM55C	0	0				11.89	-0.237	-0.465	-0.228	-1.964	0.43	0.0058	0.54	0.055
8799	PEX11B	NA	NA	NA	NA	NA	10.91	-0.221	-0.433	-0.212	-1.963	0.21	0.014	0.39	0.088
27166	PRELID1	NA	NA	NA	NA	NA	10.71	-0.414	-0.812	-0.398	-1.963	0.099	0.0089	0.32	0.069
57143	ADCK1	0	0	kinase			11.81	-0.145	-0.284	-0.139	-1.963	0.3	0.03	0.45	0.14
80301	PLEKHO2	NA	NA	NA	NA	NA	11.39	-0.276	-0.541	-0.265	-1.963	0.24	0.0019	0.41	0.028
84225	ZMYND15	NA	NA	NA	NA	NA	10.79	-0.188	-0.37	-0.181	-1.962	0.31	0.26	0.45	0.5
48	ACO1	NA	NA	NA	NA	NA	10.87	-0.271	-0.531	-0.26	-1.961	0.5	0.15	0.59	0.35
1212	CLTB	NA	NA	NA	NA	NA	11.12	-0.231	-0.454	-0.222	-1.961	0.47	0.075	0.56	0.24
9024	BRSK2	0	0	kinase			12.09	-0.208	-0.408	-0.2	-1.961	0.45	0.025	0.55	0.12
23761	PISD	NA	NA	NA	NA	NA	11.45	-0.181	-0.356	-0.174	-1.961	0.54	0.039	0.62	0.16
399814	C10orf120	NA	NA	NA	NA	NA	11.42	-0.179	-0.351	-0.172	-1.961	0.18	0.028	0.37	0.13
554	AVPR2	7	4				11.39	-0.354	-0.694	-0.34	-1.96	0.1	0.013	0.32	0.085
2629	GBA	0	0				11.67	-0.185	-0.363	-0.178	-1.96	0.61	0.12	0.67	0.31
388324	INCA1	NA	NA	NA	NA	NA	11.36	-0.157	-0.308	-0.151	-1.959	0.25	0.14	0.41	0.34
6449	SGTA	NA	NA	NA	NA	NA	11.43	-0.227	-0.445	-0.217	-1.957	0.52	0.093	0.6	0.27
53831	GPR84	7	4				10.98	-0.294	-0.575	-0.281	-1.957	0.49	0.06	0.59	0.21
57335	ZNF286A	NA	NA	NA	NA	NA	11.71	-0.319	-0.624	-0.305	-1.957	0.35	0.012	0.48	0.083
58473	PLEKHB1	NA	NA	NA	NA	NA	11.17	-0.291	-0.569	-0.278	-1.956	0.016	0.00021	0.19	0.0082
93035	PKHD1L1	1	1				11.74	-0.239	-0.467	-0.228	-1.956	0.075	0.0045	0.3	0.047
171568	POLR3H	NA	NA	NA	NA	NA	11.12	-0.102	-0.28	-0.177	-1.956	0.64	0.059	0.7	0.21
64419	MTMR14	NA	NA	NA	NA	NA	11.35	-0.135	-0.279	-0.144	-1.955	0.39	0.021	0.51	0.11
149041	RC3H1	NA	NA	NA	NA	NA	11.82	-0.171	-0.335	-0.163	-1.955	0.47	0.009	0.57	0.07
7692	ZNF133	NA	NA	NA	NA	NA	9.77	-0.2	-0.39	-0.19	-1.954	0.44	0.27	0.55	0.5
10512	SEMA3C	0	0				11.82	-0.193	-0.378	-0.185	-1.954	0.4	0.0081	0.52	0.065
79022	TMEM106C	NA	NA	NA	NA	NA	11.78	-0.344	-0.671	-0.328	-1.954	0.11	0.0015	0.33	0.025
51084	CRYL1	NA	NA	NA	NA	NA	11.35	-0.663	-1.295	-0.632	-1.953	0.18	0.00056	0.37	0.014
136541		0	0				11.53	-0.324	-0.633	-0.309	-1.953	0.57	0.048	0.64	0.18
93190	C1orf158	NA	NA	NA	NA	NA	12.11	-0.303	-0.591	-0.288	-1.952	0.43	0.003	0.54	0.037
3609	ILF3	NA	NA	NA	NA	NA	10.73	-0.421	-0.821	-0.4	-1.951	0.27	0.00083	0.43	0.018
8323	FZD6	7	4				11.04	-0.256	-0.5	-0.244	-1.951	0.66	0.13	0.71	0.32
23071	ERP44	0	0				11.42	-0.208	-0.405	-0.198	-1.951	0.35	0.056	0.48	0.2
2525	FUT3	1	0				10.92	-0.232	-0.452	-0.22	-1.95	0.33	0.072	0.47	0.23
7358	UGDH	NA	NA	NA	NA	NA	11.65	-0.225	-0.438	-0.213	-1.95	0.13	0.00026	0.34	0.0092
387921	NHLRC3	0	0				11.88	-0.223	-0.435	-0.212	-1.95	0.4	0.023	0.51	0.12
1609	DGKQ	0	0	kinase			10.51	-0.238	-0.465	-0.226	-1.949	0.23	0.061	0.4	0.21
6927	HNF1A	NA	NA	NA	NA	NA	11.05	-0.279	-0.544	-0.265	-1.949	0.29	0.06	0.44	0.21
23060	ZNF609	NA	NA	NA	NA	NA	10.94	-0.384	-0.748	-0.364	-1.949	0.19	0.013	0.38	0.086
64782	AEN	NA	NA	NA	NA	NA	11.14	-0.26	-0.506	-0.246	-1.949	0.38	0.053	0.5	0.19
79031	PDCL3	NA	NA	NA	NA	NA	11.53	-0.167	-0.325	-0.158	-1.949	0.37	0.14	0.5	0.34
136991	ASZ1	NA	NA	NA	NA	NA	11.58	-0.035	-0.279	-0.244	-1.949	0.88	0.037	0.89	0.16
9275	BCL7B	NA	NA	NA	NA	NA	10.22	-0.33	-0.643	-0.313	-1.948	0.48	0.08	0.58	0.25
79720	VPS37B	NA	NA	NA	NA	NA	9.95	-0.415	-0.808	-0.393	-1.947	0.57	0.096	0.65	0.27
2241	FER	0	0	kinase			10.56	-0.615	-1.196	-0.581	-1.945	0.36	0.043	0.49	0.17
2887	GRB10	NA	NA	NA	NA	NA	11.13	-0.274	-0.533	-0.259	-1.945	0.29	0.04	0.44	0.17
3059	HCLS1	NA	NA	NA	NA	NA	12.5	-0.151	-0.293	-0.143	-1.944	0.14	8.4e-06	0.35	0.0013
5213	PFKM	0	0	kinase			11.83	-0.362	-0.703	-0.341	-1.944	0.34	0.017	0.47	0.098
5540	PPYR1	7	4				11.5	-0.258	-0.501	-0.243	-1.944	0.17	0.002	0.37	0.029
23355	VPS8	NA	NA	NA	NA	NA	11.31	-0.322	-0.625	-0.303	-1.943	0.29	0.0014	0.44	0.024
56882	CDC42SE1	NA	NA	NA	NA	NA	11.32	-0.171	-0.332	-0.161	-1.943	0.43	0.14	0.54	0.35
6263	RYR3	NA	NA	NA	NA	NA	11.46	-0.137	-0.278	-0.141	-1.942	0.58	0.094	0.65	0.27
22835	ZFP30	NA	NA	NA	NA	NA	11.14	-0.17	-0.33	-0.16	-1.942	0.21	0.071	0.39	0.23
4915	NTRK2	1	1	kinase	rtk		11.22	-0.263	-0.511	-0.248	-1.941	0.43	0.046	0.54	0.18
163081	ZNF567	NA	NA	NA	NA	NA	11.87	-0.135	-0.277	-0.142	-1.941	0.64	0.17	0.69	0.38
221785	ZNF498	NA	NA	NA	NA	NA	11.61	-0.166	-0.322	-0.156	-1.941	0.69	0.25	0.74	0.48
3198	HOXA1	NA	NA	NA	NA	NA	10.85	-0.326	-0.633	-0.307	-1.94	0.35	0.02	0.48	0.11
9710	KIAA0355	NA	NA	NA	NA	NA	11.05	-0.397	-0.771	-0.374	-1.94	0.19	0.0016	0.38	0.026
79605	PGBD5	NA	NA	NA	NA	NA	12.04	-0.116	-0.277	-0.162	-1.94	0.55	0.00036	0.62	0.011
125206	SLC5A10	14	7				11.57	-0.122	-0.277	-0.156	-1.94	0.39	0.018	0.51	0.1
8654	PDE5A	NA	NA	NA	NA	NA	11.88	-0.133	-0.277	-0.144	-1.939	0.65	0.17	0.71	0.39
9368	SLC9A3R1	0	0				10.96	-0.18	-0.35	-0.169	-1.939	0.29	0.16	0.44	0.37
6010	RHO	7	4				12.02	-0.161	-0.311	-0.15	-1.937	0.48	0.096	0.58	0.27
51305	KCNK9	4	4				11.17	-0.188	-0.365	-0.177	-1.937	0.35	0.067	0.48	0.22
55609	ZNF280C	NA	NA	NA	NA	NA	11.77	-0.116	-0.277	-0.161	-1.937	0.44	0.009	0.55	0.069
9817	KEAP1	NA	NA	NA	NA	NA	11.08	-0.272	-0.526	-0.255	-1.936	0.11	0.017	0.33	0.099
25914	RTTN	NA	NA	NA	NA	NA	11.43	-0.252	-0.489	-0.236	-1.936	0.18	0.0078	0.37	0.064
29102	RNASEN	NA	NA	NA	NA	NA	11.33	-0.168	-0.325	-0.157	-1.936	0.34	0.028	0.48	0.13
84260	TCHP	NA	NA	NA	NA	NA	11.63	-0.192	-0.371	-0.179	-1.936	0.21	0.011	0.39	0.075
89777	SERPINB12	NA	NA	NA	NA	NA	11.59	-0.101	-0.277	-0.175	-1.936	0.67	0.013	0.72	0.083
79932	KIAA0319L	2	1				11.68	-0.257	-0.496	-0.24	-1.935	0.062	0.0028	0.28	0.036
57466	SFRS15	NA	NA	NA	NA	NA	11.08	-0.161	-0.311	-0.15	-1.934	0.59	0.11	0.66	0.29
58986	TMEM8A	7	4				11.87	-0.15	-0.291	-0.14	-1.934	0.46	0.18	0.56	0.4
26230	TIAM2	NA	NA	NA	NA	NA	11.22	-0.131	-0.276	-0.145	-1.933	0.47	0.27	0.57	0.5
4548	MTR	NA	NA	NA	NA	NA	10.95	-0.209	-0.404	-0.195	-1.932	0.51	0.22	0.6	0.44
8317	CDC7	0	0	kinase			11.2	-0.459	-0.887	-0.428	-1.932	0.25	0.034	0.42	0.15
79822	ARHGAP28	NA	NA	NA	NA	NA	12.4	-0.19	-0.367	-0.177	-1.932	0.16	0.00064	0.36	0.015
138009	DCAF4L2	NA	NA	NA	NA	NA	11.67	-0.187	-0.362	-0.175	-1.932	0.22	0.0061	0.4	0.056
92399	MRRF	NA	NA	NA	NA	NA	11.17	-0.226	-0.437	-0.211	-1.931	0.34	0.0032	0.47	0.038
16	AARS	NA	NA	NA	NA	NA	11.24	-0.195	-0.377	-0.182	-1.93	0.35	0.2	0.48	0.42
6004	RGS16	NA	NA	NA	NA	NA	11.81	-0.111	-0.276	-0.165	-1.93	0.43	0.054	0.53	0.2
10471	PFDN6	NA	NA	NA	NA	NA	10.72	-0.579	-1.118	-0.539	-1.93	0.13	0.0095	0.34	0.071
10559	SLC35A1	10	0				10.73	-0.545	-1.052	-0.507	-1.93	0.27	0.0048	0.43	0.049
56140	PCDHA8	1	1				11.77	-0.312	-0.602	-0.29	-1.93	0.28	0.023	0.44	0.12
152485	ZNF827	NA	NA	NA	NA	NA	10.98	-0.239	-0.461	-0.222	-1.93	0.47	0.073	0.56	0.23
2202	EFEMP1	0	0				11.57	-0.247	-0.477	-0.23	-1.929	0.2	0.023	0.39	0.12
2872	MKNK2	0	0	kinase			10.88	-0.299	-0.577	-0.278	-1.929	0.36	0.018	0.48	0.1
9249	DHRS3	4	0				11.65	-0.29	-0.56	-0.27	-1.929	0.4	0.0099	0.52	0.072
374868	ATP9B	10	5				12.08	-0.181	-0.35	-0.168	-1.929	0.33	0.01	0.47	0.073
873	CBR1	NA	NA	NA	NA	NA	11.31	-0.139	-0.276	-0.137	-1.928	0.22	0.1	0.4	0.29
1814	DRD3	7	4				11.59	-0.226	-0.436	-0.21	-1.927	0.66	0.053	0.71	0.19
80834	TAS1R2	7	4				10.72	-0.191	-0.369	-0.177	-1.927	0.28	0.092	0.43	0.27
84467	FBN3	0	0				11.79	-0.193	-0.372	-0.179	-1.927	0.17	0.014	0.37	0.09
168391	GALNTL5	NA	NA	NA	NA	NA	10.98	-0.181	-0.349	-0.168	-1.927	0.35	0.046	0.48	0.18
2559	GABRA6	4	1				11.07	-0.233	-0.449	-0.216	-1.926	0.28	0.0022	0.43	0.031
389761		NA	NA	NA	NA	NA	11.97	-0.141	-0.275	-0.135	-1.926	0.48	0.16	0.58	0.37
439967		NA	NA	NA	NA	NA	11.33	-0.204	-0.394	-0.189	-1.926	0.28	0.032	0.43	0.14
771	CA12	1	1				11.33	-0.301	-0.579	-0.278	-1.925	0.23	0.012	0.4	0.08
2206	MS4A2	4	2				11.59	-0.116	-0.275	-0.159	-1.925	0.5	0.089	0.59	0.26
54482	CCDC76	NA	NA	NA	NA	NA	11.6	-0.22	-0.423	-0.203	-1.925	0.19	0.007	0.38	0.06
55593	OTUD5	0	0			dub	11.24	-0.242	-0.465	-0.223	-1.925	0.25	0.044	0.42	0.17
201163	FLCN	NA	NA	NA	NA	NA	11.77	-0.202	-0.389	-0.187	-1.925	0.49	0.04	0.58	0.17
388512	CLEC17A	1	1				12.08	-0.111	-0.275	-0.164	-1.925	0.36	0.00023	0.49	0.0086
56984	PSMG2	NA	NA	NA	NA	NA	12.27	-0.146	-0.28	-0.135	-1.924	0.11	8.2e-05	0.33	0.0048
8608	RDH16	1	0				11.79	-0.25	-0.48	-0.231	-1.923	0.021	0.00041	0.22	0.012
51523	CXXC5	NA	NA	NA	NA	NA	11.29	-0.237	-0.456	-0.219	-1.923	0.42	0.069	0.53	0.23
85464	SSH2	NA	NA	NA	NA	NA	10.86	-0.273	-0.525	-0.252	-1.923	0.29	0.057	0.44	0.2
221264	AKD1	NA	NA	NA	NA	NA	11.31	-0.2	-0.384	-0.184	-1.923	0.31	0.053	0.45	0.19
56975	FAM20C	0	0				11	-0.3	-0.577	-0.277	-1.922	0.37	0.039	0.49	0.16
60436	TGIF2	NA	NA	NA	NA	NA	11.91	-0.143	-0.275	-0.132	-1.922	0.34	0.11	0.47	0.3
8498	RANBP3	NA	NA	NA	NA	NA	10.81	-0.202	-0.388	-0.186	-1.921	0.42	0.019	0.53	0.11
10266	RAMP2	1	1				11.46	-0.111	-0.275	-0.164	-1.921	0.62	0.05	0.68	0.19
1147	CHUK	0	0	kinase			11.57	-0.131	-0.274	-0.143	-1.92	0.46	0.21	0.56	0.44
7295	TXN	0	0				11.85	-0.409	-0.785	-0.376	-1.92	0.23	0.0079	0.4	0.065
10285	SMNDC1	NA	NA	NA	NA	NA	11.26	-0.425	-0.817	-0.391	-1.92	0.094	0.0016	0.32	0.026
27185	DISC1	NA	NA	NA	NA	NA	11.69	-0.356	-0.684	-0.328	-1.92	0.2	0.0044	0.38	0.046
7276	TTR	0	0				11.68	-0.245	-0.47	-0.225	-1.918	0.48	0.076	0.57	0.24
23469	PHF3	NA	NA	NA	NA	NA	11.34	-0.468	-0.898	-0.43	-1.918	0.4	0.0057	0.52	0.054
97	ACYP1	NA	NA	NA	NA	NA	11.66	-0.088	-0.274	-0.186	-1.917	0.61	0.01	0.67	0.073
4130	MAP1A	NA	NA	NA	NA	NA	10.48	-0.284	-0.544	-0.26	-1.916	0.26	0.096	0.42	0.27
51601	LIPT1	NA	NA	NA	NA	NA	11.77	-0.059	-0.274	-0.215	-1.916	0.71	0.0073	0.75	0.061
56674	TMEM9B	1	0				11.58	-0.131	-0.274	-0.143	-1.916	0.41	0.0016	0.52	0.026
91523	FAM113B	NA	NA	NA	NA	NA	10.88	-0.238	-0.456	-0.218	-1.916	0.21	0.022	0.39	0.12
93979	CPA5	0	0				11.27	-0.082	-0.274	-0.192	-1.916	0.7	0.011	0.75	0.077
5555	PRH2	NA	NA				11.62	-0.285	-0.546	-0.261	-1.915	0.26	0.011	0.42	0.075
9554	SEC22B	NA	NA	NA	NA	NA	11.54	-0.38	-0.728	-0.348	-1.915	0.29	0.0022	0.44	0.031
50807	ASAP1	NA	NA	NA	NA	NA	10.31	-0.355	-0.679	-0.325	-1.915	0.28	0.059	0.44	0.21
5730	PTGDS	0	0				11.8	-0.322	-0.616	-0.294	-1.914	0.62	0.043	0.68	0.17
10497	UNC13B	NA	NA	NA	NA	NA	10.95	-0.524	-1.004	-0.479	-1.914	0.06	5.1e-05	0.28	0.0035
51574	LARP7	NA	NA	NA	NA	NA	10.93	-0.231	-0.443	-0.211	-1.914	0.24	0.11	0.41	0.29
220042	C11orf82	NA	NA	NA	NA	NA	11.04	-0.258	-0.494	-0.236	-1.914	0.49	0.22	0.58	0.45
1175	AP2S1	NA	NA	NA	NA	NA	11.22	-0.553	-1.058	-0.505	-1.913	0.14	0.0038	0.35	0.043
8483	CILP	0	0				11.76	-0.271	-0.518	-0.247	-1.913	0.34	0.014	0.47	0.088
79683	ZDHHC14	NA	NA	NA	NA	NA	11.77	-0.129	-0.273	-0.145	-1.913	0.46	0.095	0.56	0.27
56985	C17orf48	NA	NA	NA	NA	NA	11.16	-0.45	-0.861	-0.411	-1.912	0.18	0.00084	0.38	0.018
134864	TAAR1	7	4				10.69	-0.218	-0.416	-0.198	-1.911	0.43	0.13	0.53	0.32
4522	MTHFD1	NA	NA	NA	NA	NA	11.06	-0.272	-0.519	-0.247	-1.91	0.3	0.046	0.45	0.18
10319	LAMC3	0	0				11.81	-0.199	-0.379	-0.181	-1.91	0.23	0.0043	0.41	0.045
9957	HS3ST1	NA	NA	NA	NA	NA	12.31	-0.118	-0.273	-0.154	-1.907	0.69	0.067	0.74	0.22
2615	LRRC32	1	1				10.88	-0.109	-0.272	-0.163	-1.906	0.63	0.11	0.69	0.29
3295	HSD17B4	NA	NA	NA	NA	NA	11.74	-0.286	-0.545	-0.259	-1.906	0.29	0.0049	0.44	0.049
4069	LYZ	0	0				11.6	-0.117	-0.272	-0.155	-1.906	0.45	0.053	0.55	0.19
84498	FAM120B	NA	NA	NA	NA	NA	11.64	-0.178	-0.34	-0.161	-1.906	0.37	0.00038	0.49	0.011
5132	PDC	NA	NA	NA	NA	NA	11.45	-0.41	-0.781	-0.371	-1.905	0.3	0.00073	0.45	0.017
7702	ZNF143	NA	NA	NA	NA	NA	11.5	-0.194	-0.369	-0.175	-1.905	0.45	0.1	0.55	0.29
10113	PREB	NA	NA	NA	NA	NA	11.38	-0.83	-1.581	-0.751	-1.905	0.023	1.6e-05	0.22	0.0018
10892	MALT1	NA	NA	NA	NA	NA	11.66	-0.162	-0.309	-0.147	-1.905	0.56	0.069	0.63	0.23
65123	INTS3	NA	NA	NA	NA	NA	11.5	-0.275	-0.525	-0.249	-1.905	0.43	0.098	0.54	0.28
392	ARHGAP1	NA	NA	NA	NA	NA	11.38	-0.305	-0.58	-0.276	-1.904	0.19	0.016	0.38	0.095
80000	GREB1L	NA	NA	NA	NA	NA	11.68	-0.241	-0.458	-0.218	-1.904	0.11	0.0017	0.33	0.027
1512	CTSH	0	0				10.59	-0.164	-0.311	-0.148	-1.903	0.38	0.19	0.5	0.42
3804	KIR2DL3	1	1				10.66	-0.151	-0.286	-0.136	-1.903	0.31	0.22	0.46	0.45
4837	NNMT	NA	NA	NA	NA	NA	11.4	-0.41	-0.78	-0.37	-1.903	0.42	2.6e-05	0.53	0.0023
5778	PTPN7	NA	NA	NA	NA	NA	11.92	-0.374	-0.712	-0.338	-1.903	0.27	0.0056	0.43	0.054
25802	LMOD1	NA	NA	NA	NA	NA	11.55	-0.236	-0.45	-0.213	-1.903	0.32	0.078	0.46	0.24
120776	OR2D2	7	4				11.73	-0.379	-0.721	-0.342	-1.903	0.09	0.0018	0.31	0.027
56243	KIAA1217	NA	NA	NA	NA	NA	10.77	-0.449	-0.853	-0.405	-1.902	0.15	0.0039	0.35	0.043
255631	COL24A1	0	0				10.28	-0.275	-0.523	-0.248	-1.902	0.5	0.12	0.59	0.3
10578	GNLY	0	0				11.45	-0.408	-0.776	-0.367	-1.9	0.53	0.024	0.61	0.12
150274	HSCB	NA	NA	NA	NA	NA	11.91	-0.198	-0.377	-0.178	-1.9	0.55	0.17	0.63	0.38
29087	THYN1	NA	NA	NA	NA	NA	11.49	-0.099	-0.271	-0.172	-1.899	0.69	0.017	0.74	0.098
84059	GPR98	7	4				11.14	-0.228	-0.434	-0.205	-1.899	0.24	0.03	0.41	0.14
2215	FCGR3B	0	0				11.44	-0.336	-0.638	-0.302	-1.898	0.024	0.0019	0.23	0.029
4316	MMP7	0	0				11.07	-0.173	-0.328	-0.155	-1.898	0.45	0.041	0.55	0.17
8548	BLZF1	NA	NA	NA	NA	NA	10.74	-0.269	-0.51	-0.241	-1.898	0.21	0.012	0.39	0.079
57337	SENP7	NA	NA	NA	NA	NA	11.57	-0.303	-0.576	-0.272	-1.898	0.3	0.035	0.45	0.15
120534	C11orf46	NA	NA	NA	NA	NA	11.49	-0.163	-0.309	-0.146	-1.898	0.3	0.066	0.44	0.22
142	PARP1	NA	NA	NA	NA	NA	11.64	-0.195	-0.37	-0.175	-1.897	0.16	0.056	0.36	0.2
7673	ZNF222	NA	NA	NA	NA	NA	11.57	-0.433	-0.822	-0.389	-1.897	0.13	0.0013	0.34	0.023
7113	TMPRSS2	1	1				11.66	-0.183	-0.347	-0.164	-1.896	0.19	0.023	0.38	0.12
51222	ZNF219	0	0				11.58	-0.163	-0.308	-0.146	-1.896	0.28	0.037	0.44	0.16
390882	OR7G2	7	4				11.31	-0.213	-0.403	-0.191	-1.896	0.5	0.094	0.59	0.27
79029	SPATA5L1	NA	NA	NA	NA	NA	11.25	-0.041	-0.271	-0.23	-1.895	0.84	0.019	0.86	0.11
201254	STRA13	NA	NA	NA	NA	NA	11.63	-0.141	-0.271	-0.13	-1.895	0.078	0.026	0.3	0.13
40	ACCN1	2	1				11.61	-0.308	-0.583	-0.275	-1.894	0.2	0.015	0.39	0.093
29110	TBK1	0	0	kinase			11.96	-0.213	-0.403	-0.19	-1.894	0.48	0.043	0.57	0.17
926	CD8B	1	1				11.99	-0.187	-0.354	-0.167	-1.893	0.19	0.0054	0.38	0.052
10361	NPM2	NA	NA	NA	NA	NA	12.15	-0.08	-0.271	-0.19	-1.893	0.52	0.0013	0.6	0.023
51426	POLK	NA	NA	NA	NA	NA	11.32	-0.396	-0.749	-0.353	-1.893	0.19	0.019	0.38	0.1
64922	LRRC19	1	1				11.56	-0.331	-0.627	-0.296	-1.893	0.17	0.0017	0.37	0.027
114908	TMEM123	1	1				11.29	-0.256	-0.484	-0.229	-1.893	0.29	0.031	0.44	0.14
116447	TOP1MT	0	0				10.75	-0.29	-0.549	-0.259	-1.893	0.35	0.07	0.48	0.23
10535	RNASEH2A	NA	NA	NA	NA	NA	11.46	-0.161	-0.305	-0.144	-1.892	0.4	0.017	0.52	0.099
89891	WDR34	NA	NA	NA	NA	NA	11.72	-0.056	-0.27	-0.214	-1.891	0.74	0.0078	0.78	0.064
147929	ZNF565	NA	NA	NA	NA	NA	11.27	-0.333	-0.63	-0.297	-1.891	0.22	0.011	0.4	0.076
199699	DAND5	0	0				11.73	-0.257	-0.487	-0.229	-1.891	0.35	0.0022	0.48	0.031
3674	ITGA2B	1	1				11.34	-0.165	-0.313	-0.147	-1.89	0.54	0.33	0.62	0.56
146547	PRSS36	0	0				11.21	-0.403	-0.762	-0.359	-1.89	0.13	0.017	0.34	0.097
10905	MAN1A2	NA	NA	NA	NA	NA	11.83	-0.152	-0.286	-0.135	-1.889	0.43	0.018	0.53	0.1
64078	SLC28A3	13	7				12.2	-0.227	-0.428	-0.201	-1.889	0.33	0.026	0.47	0.13
285220	EPHA6	1	1	kinase	rtk		11.77	-0.365	-0.69	-0.325	-1.889	0.19	0.00019	0.38	0.0079
389852	SPACA5	NA	NA				11.48	-0.151	-0.286	-0.135	-1.889	0.39	0.015	0.51	0.094
51078	THAP4	NA	NA	NA	NA	NA	12.11	-0.181	-0.342	-0.161	-1.888	0.4	0.039	0.52	0.16
2583	B4GALNT1	1	0				11.9	-0.075	-0.27	-0.195	-1.887	0.78	0.014	0.81	0.087
51142	CHCHD2	NA	NA	NA	NA	NA	10.45	-0.395	-0.746	-0.351	-1.887	0.24	0.03	0.41	0.14
79908	BTNL8	1	1				11.27	-0.286	-0.54	-0.254	-1.887	0.14	0.0064	0.35	0.057
170960	ZNF721	NA	NA	NA	NA	NA	11.76	-0.323	-0.61	-0.287	-1.887	0.37	0.015	0.5	0.092
985	CDC2L2	NA	NA	NA	NA	NA	11.06	-0.466	-0.878	-0.413	-1.886	0.1	0.0018	0.32	0.028
65268	WNK2	0	0	kinase			11.67	-0.193	-0.363	-0.171	-1.886	0.3	0.039	0.44	0.16
10936	GPR75	7	4				11.69	-0.232	-0.437	-0.205	-1.885	0.49	0.05	0.58	0.19
2047	EPHB1	1	1	kinase	rtk		12.07	-0.073	-0.269	-0.196	-1.884	0.65	0.0015	0.7	0.025
6302	TSPAN31	4	2				12.09	-0.145	-0.273	-0.128	-1.883	0.31	0.029	0.45	0.14
51649	MRPS23	NA	NA	NA	NA	NA	11.43	-0.157	-0.296	-0.139	-1.883	0.22	0.023	0.4	0.12
93974	ATPIF1	0	0				11.06	-0.142	-0.269	-0.127	-1.883	0.39	0.24	0.51	0.46
285203	C3orf64	0	0				11.05	-0.098	-0.269	-0.171	-1.883	0.59	0.082	0.65	0.25
5244	ABCB4	12	6				11.4	-0.118	-0.269	-0.151	-1.882	0.52	0.07	0.6	0.23
8200	GDF5	0	0				11.05	-0.179	-0.336	-0.158	-1.882	0.61	0.19	0.67	0.41
8804	CREG1	0	0				11.28	-0.194	-0.365	-0.171	-1.882	0.56	0.075	0.64	0.24
9512	PMPCB	NA	NA	NA	NA	NA	12.19	-0.254	-0.478	-0.224	-1.882	0.24	0.0099	0.41	0.072
2867	FFAR2	7	4				10.67	-0.228	-0.429	-0.201	-1.881	0.47	0.12	0.57	0.32
26010	SPATS2L	NA	NA	NA	NA	NA	11	-0.506	-0.952	-0.446	-1.881	0.4	0.014	0.52	0.089
319	APOF	0	0				11.87	-0.084	-0.269	-0.184	-1.879	0.44	0.0031	0.54	0.038
55876	GSDMB	NA	NA	NA	NA	NA	12.22	-0.151	-0.283	-0.133	-1.878	0.2	0.0043	0.38	0.046
57109	REXO4	NA	NA	NA	NA	NA	11.57	-0.214	-0.403	-0.188	-1.878	0.21	0.03	0.39	0.14
4892	NRAP	NA	NA	NA	NA	NA	11.91	-0.292	-0.548	-0.256	-1.877	0.66	0.073	0.72	0.23
56651	C18orf2	NA	NA	NA	NA	NA	11.42	-0.132	-0.268	-0.136	-1.877	0.26	0.036	0.43	0.15
84292	WDR83	NA	NA	NA	NA	NA	11.91	-0.487	-0.914	-0.427	-1.877	0.1	0.0013	0.32	0.024
6748	SSR4	1	0				11.43	-0.204	-0.383	-0.179	-1.876	0.26	0.017	0.42	0.099
5997	RGS2	NA	NA	NA	NA	NA	11.8	-0.094	-0.268	-0.174	-1.875	0.15	0.0014	0.36	0.024
64763	ZNF574	NA	NA	NA	NA	NA	10.95	-0.421	-0.789	-0.368	-1.874	0.03	0.0026	0.24	0.034
6405	SEMA3F	0	0				11.83	-0.292	-0.546	-0.254	-1.873	0.45	0.041	0.55	0.17
10681	GNB5	NA	NA	NA	NA	NA	12.17	-0.085	-0.268	-0.183	-1.873	0.69	0.049	0.74	0.19
26130	GAPVD1	NA	NA	NA	NA	NA	11.85	-0.153	-0.286	-0.133	-1.873	0.36	0.052	0.49	0.19
83699	SH3BGRL2	NA	NA	NA	NA	NA	11.67	-0.25	-0.469	-0.219	-1.873	0.53	0.047	0.61	0.18
11146	GLMN	NA	NA	NA	NA	NA	10.86	-0.356	-0.666	-0.31	-1.87	0.33	0.037	0.47	0.16
23078	KIAA0564	0	0				11.51	-0.262	-0.489	-0.227	-1.87	0.33	0.018	0.46	0.1
6505	SLC1A1	10	1				11.54	-0.153	-0.285	-0.133	-1.869	0.49	0.16	0.59	0.37
51661	FKBP7	0	0				11.05	-0.167	-0.311	-0.145	-1.869	0.33	0.031	0.47	0.14
14	AAMP	NA	NA	NA	NA	NA	11.48	-0.187	-0.35	-0.163	-1.868	0.6	0.16	0.67	0.37
2960	GTF2E1	NA	NA	NA	NA	NA	11.83	-0.263	-0.492	-0.228	-1.867	0.064	0.00034	0.29	0.011
3359	HTR3A	4	3				9.81	-0.057	-0.267	-0.21	-1.867	0.89	0.21	0.91	0.43
5225	PGC	0	0				11.08	-0.226	-0.422	-0.196	-1.867	0.32	0.23	0.46	0.45
121599	SPIC	NA	NA	NA	NA	NA	12.09	-0.175	-0.326	-0.152	-1.867	0.27	0.0092	0.43	0.07
3932	LCK	0	0	kinase			11.73	-0.243	-0.453	-0.21	-1.865	0.024	0.00025	0.23	0.0089
9028	RHBDL1	NA	NA	NA	NA	NA	11.11	-0.391	-0.729	-0.338	-1.865	0.2	0.067	0.38	0.22
22800	RRAS2	NA	NA	NA	NA	NA	11.85	-0.202	-0.377	-0.175	-1.865	0.19	0.0061	0.38	0.056
26136	TES	NA	NA	NA	NA	NA	11.36	-0.043	-0.266	-0.223	-1.864	0.82	0.0018	0.85	0.028
84958	SYTL1	NA	NA	NA	NA	NA	10.88	-0.313	-0.583	-0.27	-1.864	0.58	0.13	0.65	0.33
9984	THOC1	NA	NA	NA	NA	NA	11.84	-0.231	-0.431	-0.2	-1.863	0.35	0.16	0.48	0.37
10296	MAEA	NA	NA	NA	NA	NA	11.61	-0.247	-0.46	-0.213	-1.862	0.36	0.031	0.49	0.14
11213	IRAK3	0	0	kinase			11.77	-0.194	-0.361	-0.167	-1.862	0.38	0.065	0.5	0.22
64778	FNDC3B	NA	NA	NA	NA	NA	11.96	-0.129	-0.266	-0.137	-1.862	0.33	0.023	0.46	0.12
7227	TRPS1	NA	NA	NA	NA	NA	12.12	-0.236	-0.44	-0.203	-1.861	0.45	0.0099	0.55	0.072
9791	PTDSS1	NA	NA	NA	NA	NA	11.72	-0.171	-0.318	-0.147	-1.861	0.21	0.072	0.39	0.23
64170	CARD9	NA	NA	NA	NA	NA	10.75	-0.459	-0.853	-0.394	-1.86	0.42	0.11	0.53	0.29
285429	DCAF4L1	NA	NA	NA	NA	NA	12.07	-0.245	-0.456	-0.211	-1.859	0.085	0.00085	0.31	0.018
4259	MGST3	NA	NA	NA	NA	NA	11.81	-0.046	-0.266	-0.22	-1.858	0.85	0.027	0.88	0.13
10117	ENAM	0	0				11.86	-0.087	-0.266	-0.179	-1.858	0.74	0.23	0.78	0.45
283248	RCOR2	NA	NA	NA	NA	NA	11.53	-0.285	-0.529	-0.244	-1.858	0.19	0.018	0.38	0.1
401459		NA	NA	NA	NA	NA	12.11	-0.152	-0.282	-0.13	-1.858	0.2	0.06	0.39	0.21
1509	CTSD	0	0				10.19	-0.151	-0.281	-0.13	-1.857	0.59	0.34	0.66	0.57
6317	SERPINB3	NA	NA	NA	NA	NA	11.72	-0.524	-0.974	-0.449	-1.857	0.33	0.0042	0.46	0.045
83983	TSSK6	0	0	kinase			12.12	-0.049	-0.265	-0.216	-1.857	0.74	0.048	0.78	0.18
640	BLK	0	0	kinase			10.67	-0.146	-0.271	-0.125	-1.856	0.77	0.43	0.8	0.65
56938	ARNTL2	NA	NA	NA	NA	NA	10.5	-0.312	-0.578	-0.267	-1.856	0.22	0.045	0.4	0.17
5333	PLCD1	NA	NA	NA	NA	NA	11.75	-0.126	-0.265	-0.139	-1.855	0.49	0.075	0.58	0.24
7766	ZNF223	NA	NA	NA	NA	NA	10.82	-0.386	-0.716	-0.33	-1.854	0.16	0.019	0.36	0.11
9262	STK17B	0	0	kinase			11.31	-0.192	-0.356	-0.164	-1.854	0.18	0.014	0.37	0.089
57097	PARP11	NA	NA	NA	NA	NA	11.7	-0.1	-0.265	-0.165	-1.854	0.59	0.088	0.66	0.26
400797	NCRNA00083	NA	NA	NA	NA	NA	11.34	-0.137	-0.265	-0.128	-1.854	0.33	0.049	0.46	0.18
9623	TCL1B	NA	NA	NA	NA	NA	10.8	-0.379	-0.702	-0.323	-1.852	0.23	0.031	0.41	0.14
79817	MOBKL2B	NA	NA	NA	NA	NA	11.13	-0.393	-0.727	-0.334	-1.852	0.21	0.039	0.39	0.16
129401	NUP35	NA	NA	NA	NA	NA	11.07	-0.22	-0.408	-0.188	-1.852	0.38	0.19	0.5	0.41
839	CASP6	NA	NA	NA	NA	NA	11.37	-0.252	-0.466	-0.214	-1.851	0.26	0.0075	0.42	0.062
55576	STAB2	1	1				10.92	-0.33	-0.611	-0.281	-1.851	0.3	0.035	0.45	0.15
79982	DNAJB14	NA	NA	NA	NA	NA	11.93	-0.156	-0.289	-0.133	-1.851	0.42	0.24	0.53	0.47
1235	CCR6	7	4				10.74	-0.259	-0.48	-0.22	-1.85	0.55	0.23	0.63	0.46
2592	GALT	NA	NA	NA	NA	NA	10.78	-0.051	-0.264	-0.213	-1.85	0.82	0.042	0.85	0.17
6799	SULT1A2	NA	NA	NA	NA	NA	10.99	-0.217	-0.401	-0.184	-1.85	0.32	0.038	0.46	0.16
8910	SGCE	1	1				11.15	-0.393	-0.728	-0.335	-1.85	0.43	0.096	0.54	0.27
390502	SERPINA2	NA	NA	NA	NA	NA	10.6	-0.556	-1.029	-0.473	-1.85	0.4	0.043	0.51	0.17
56915	EXOSC5	NA	NA	NA	NA	NA	12.14	-0.248	-0.458	-0.21	-1.849	0.57	0.011	0.64	0.076
79723	SUV39H2	NA	NA	NA	NA	NA	11.48	-0.225	-0.415	-0.191	-1.849	0.29	0.16	0.44	0.37
25927	CNRIP1	NA	NA	NA	NA	NA	12	-0.081	-0.264	-0.183	-1.847	0.7	0.013	0.75	0.084
56850	GRIPAP1	NA	NA	NA	NA	NA	11.66	-0.089	-0.264	-0.176	-1.847	0.5	0.028	0.59	0.13
84528	RHOXF2	NA	NA	NA	NA	NA	11.87	-0.162	-0.3	-0.138	-1.847	0.3	0.0097	0.45	0.071
84930	MASTL	0	0	kinase			11.34	-0.686	-1.267	-0.581	-1.846	0.27	0.0039	0.43	0.043
26289	AK5	0	0	kinase			11.67	-0.174	-0.321	-0.147	-1.845	0.21	0.028	0.39	0.13
230	ALDOC	NA	NA	NA	NA	NA	11.48	-0.479	-0.884	-0.405	-1.844	0.015	0.00083	0.19	0.018
2339	FNTA	NA	NA	NA	NA	NA	10.9	-0.261	-0.482	-0.221	-1.844	0.37	0.084	0.49	0.25
55599	RNPC3	NA	NA	NA	NA	NA	10.57	-0.459	-0.847	-0.388	-1.844	0.26	0.019	0.42	0.11
255812	SDHAP1	NA	NA	NA	NA	NA	12.22	-0.041	-0.264	-0.223	-1.844	0.83	0.0016	0.85	0.026
5834	PYGB	NA	NA	NA	NA	NA	11.59	-0.294	-0.542	-0.248	-1.843	0.17	0.0037	0.37	0.042
170591	S100Z	NA	NA	NA	NA	NA	11.51	-0.143	-0.264	-0.121	-1.843	0.34	0.15	0.48	0.36
1992	SERPINB1	0	0				12.23	-0.192	-0.353	-0.161	-1.842	0.24	0.013	0.41	0.083
80345	ZSCAN16	NA	NA	NA	NA	NA	11.14	-0.174	-0.32	-0.146	-1.841	0.35	0.14	0.48	0.34
503582	ARGFX	NA	NA	NA	NA	NA	11.25	-0.165	-0.303	-0.139	-1.841	0.23	0.11	0.4	0.3
5289	PIK3C3	0	0	kinase			11.17	-0.275	-0.506	-0.231	-1.84	0.14	0.0088	0.35	0.069
51097	SCCPDH	NA	NA	NA	NA	NA	11.4	-0.266	-0.488	-0.223	-1.839	0.35	0.035	0.48	0.15
115677	NOSTRIN	NA	NA	NA	NA	NA	12.04	-0.124	-0.263	-0.139	-1.839	0.17	0.0035	0.37	0.041
147906	DACT3	NA	NA	NA	NA	NA	11.77	-0.224	-0.411	-0.188	-1.839	0.39	0.14	0.51	0.34
54474	KRT20	NA	NA	NA	NA	NA	12.07	-0.144	-0.264	-0.12	-1.838	0.58	0.1	0.65	0.28
55911		NA	NA	NA	NA	NA	12.11	-0.175	-0.322	-0.147	-1.838	0.31	0.001	0.46	0.02
64376	IKZF5	NA	NA	NA	NA	NA	11.16	-0.188	-0.345	-0.157	-1.837	0.12	0.027	0.34	0.13
168620	BHLHA15	NA	NA	NA	NA	NA	11.28	-0.067	-0.263	-0.195	-1.837	0.82	0.027	0.85	0.13
3816	KLK1	0	0				11.46	-0.287	-0.528	-0.24	-1.836	0.45	0.092	0.55	0.27
5923	RASGRF1	NA	NA	NA	NA	NA	11.4	-0.115	-0.262	-0.147	-1.836	0.47	0.1	0.57	0.28
23351	KHNYN	NA	NA	NA	NA	NA	11.61	-0.233	-0.428	-0.195	-1.836	0.23	0.067	0.4	0.22
65981	CAPRIN2	NA	NA	NA	NA	NA	11.31	-0.106	-0.262	-0.156	-1.836	0.53	0.005	0.61	0.05
26025	PCDHGA12	1	1				11.9	-0.109	-0.262	-0.153	-1.835	0.3	0.004	0.44	0.044
55836	C6orf35	NA	NA	NA	NA	NA	11.64	-0.33	-0.606	-0.276	-1.835	0.15	0.014	0.36	0.088
834	CASP1	0	0				11.44	-0.219	-0.402	-0.183	-1.834	0.12	0.03	0.33	0.14
11232	POLG2	NA	NA	NA	NA	NA	11.08	-0.246	-0.452	-0.206	-1.834	0.23	0.054	0.41	0.2
283537	SLC46A3	11	6				12.31	-0.125	-0.262	-0.137	-1.834	0.2	0.0023	0.39	0.031
990	CDC6	NA	NA	NA	NA	NA	11.34	-0.223	-0.408	-0.185	-1.833	0.32	0.033	0.46	0.15
1201	CLN3	NA	NA	NA	NA	NA	12.08	-0.154	-0.282	-0.128	-1.833	0.46	0.12	0.56	0.31
4967	OGDH	NA	NA	NA	NA	NA	12.22	-0.264	-0.484	-0.22	-1.833	0.11	0.0011	0.33	0.021
84073	MYCBPAP	NA	NA	NA	NA	NA	11.36	-0.143	-0.262	-0.119	-1.832	0.63	0.16	0.69	0.37
123036	TC2N	NA	NA	NA	NA	NA	11.3	-0.21	-0.385	-0.175	-1.832	0.31	0.062	0.45	0.21
23526	HMHA1	NA	NA	NA	NA	NA	10.04	-0.487	-0.892	-0.405	-1.831	0.31	0.16	0.45	0.36
51150	SDF4	0	0				11.54	-0.186	-0.34	-0.154	-1.831	0.33	0.097	0.47	0.28
2230	FDX1	NA	NA	NA	NA	NA	11.03	-0.426	-0.779	-0.353	-1.83	0.36	0.035	0.49	0.15
8645	KCNK5	4	0				11.6	-0.344	-0.63	-0.286	-1.83	0.33	0.0069	0.47	0.06
8814	CDKL1	0	0	kinase			10.47	-0.171	-0.312	-0.142	-1.83	0.66	0.27	0.71	0.5
84215	ZNF541	NA	NA	NA	NA	NA	11.97	-0.185	-0.339	-0.154	-1.83	0.42	0.023	0.53	0.12
6504	SLAMF1	1	1				11.03	-0.247	-0.452	-0.205	-1.829	0.4	0.076	0.52	0.24
9049	AIP	NA	NA	NA	NA	NA	10.95	-0.355	-0.649	-0.294	-1.829	0.15	0.0094	0.36	0.07
84437	KIAA1826	NA	NA	NA	NA	NA	11.57	-0.11	-0.261	-0.151	-1.829	0.43	0.03	0.54	0.14
387032	ZKSCAN4	NA	NA	NA	NA	NA	12.09	-0.114	-0.261	-0.148	-1.829	0.56	0.0028	0.64	0.036
1119	CHKA	0	0	kinase			10.56	-0.142	-0.261	-0.119	-1.828	0.26	0.2	0.42	0.42
84823	LMNB2	NA	NA	NA	NA	NA	11.12	-0.204	-0.372	-0.169	-1.828	0.5	0.24	0.59	0.46
1297	COL9A1	0	0				11.14	-0.165	-0.302	-0.137	-1.827	0.14	0.033	0.35	0.15
10894	LYVE1	1	1				11.46	-0.307	-0.562	-0.254	-1.827	0.25	0.0075	0.42	0.063
51118	UTP11L	0	0				10.63	-0.332	-0.606	-0.274	-1.827	0.48	0.008	0.57	0.065
114798	SLITRK1	1	1				10.84	-0.273	-0.499	-0.226	-1.827	0.21	0.068	0.39	0.22
6741	SSB	NA	NA	NA	NA	NA	11.62	-0.235	-0.429	-0.194	-1.826	0.19	0.0036	0.38	0.041
8349	HIST2H2BE	NA	NA	NA	NA	NA	11.93	-0.186	-0.34	-0.154	-1.826	0.24	0.021	0.41	0.11
143903	LAYN	1	1				11.7	-0.241	-0.44	-0.199	-1.826	0.19	0.0077	0.38	0.063
474382	H2AFB1	NA	NA	NA	NA	NA	11.05	-0.211	-0.385	-0.174	-1.826	0.39	0.063	0.51	0.21
22976	PAXIP1	NA	NA	NA	NA	NA	11.6	-0.23	-0.42	-0.19	-1.825	0.56	0.04	0.64	0.16
54462	FAM190B	NA	NA	NA	NA	NA	11.77	-0.209	-0.381	-0.172	-1.825	0.16	0.0021	0.37	0.03
195828	ZNF367	NA	NA	NA	NA	NA	11.93	-0.244	-0.446	-0.202	-1.825	0.03	0.006	0.24	0.055
7484	WNT9B	0	0				10.88	-0.334	-0.609	-0.275	-1.824	0.32	0.012	0.46	0.081
84561	SLC12A8	NA	NA	NA	NA	NA	10.81	-0.138	-0.261	-0.122	-1.824	0.66	0.3	0.71	0.53
392145		NA	NA	NA	NA	NA	11.1	0.009	-0.261	-0.27	-1.824	0.96	0.0029	0.97	0.036
4255	MGMT	NA	NA	NA	NA	NA	12.48	-0.234	-0.426	-0.192	-1.823	0.18	0.00018	0.38	0.0074
11284	PNKP	0	0	kinase			12.08	-0.199	-0.364	-0.164	-1.823	0.43	0.053	0.53	0.19
9159	PCSK7	1	1				10.15	-0.358	-0.653	-0.295	-1.822	0.28	0.1	0.44	0.29
9321	TRIP11	NA	NA	NA	NA	NA	11.33	-0.159	-0.29	-0.131	-1.822	0.42	0.14	0.53	0.35
10056	FARSB	NA	NA	NA	NA	NA	11.41	-0.283	-0.515	-0.232	-1.822	0.2	0.031	0.39	0.14
129303	TMEM150A	5	3				11.36	-0.058	-0.26	-0.202	-1.822	0.81	0.086	0.84	0.26
330	BIRC3	NA	NA	NA	NA	NA	11.98	-0.115	-0.26	-0.145	-1.821	0.36	0.0055	0.48	0.053
8742	TNFSF12	1	1				11.77	-0.267	-0.486	-0.219	-1.821	0.068	0.013	0.29	0.083
9481	SLC25A27	6	0				11.42	-0.163	-0.297	-0.134	-1.821	0.26	0.15	0.42	0.35
11218	DDX20	NA	NA	NA	NA	NA	11.19	-0.394	-0.718	-0.324	-1.821	0.2	0.0057	0.38	0.054
3550	IK	0	0				12.43	-0.138	-0.26	-0.122	-1.819	0.21	0.0041	0.39	0.044
3418	IDH2	NA	NA	NA	NA	NA	11.99	-0.206	-0.374	-0.168	-1.818	0.15	0.048	0.36	0.18
125965	COX6B2	NA	NA	NA	NA	NA	11.9	-0.182	-0.332	-0.149	-1.818	0.26	0.042	0.42	0.17
2653	GCSH	0	0				11.31	-0.009	-0.26	-0.25	-1.817	0.93	0.00027	0.94	0.0095
6917	TCEA1	NA	NA	NA	NA	NA	11.86	-0.168	-0.306	-0.138	-1.817	0.47	0.1	0.56	0.28
6850	SYK	0	0	kinase			11.25	-0.175	-0.317	-0.143	-1.816	0.18	0.022	0.38	0.11
54490	UGT2B28	1	0				10.83	-0.341	-0.619	-0.278	-1.816	0.22	0.028	0.4	0.13
84698	CAPS2	NA	NA	NA	NA	NA	11.17	-0.285	-0.518	-0.233	-1.816	0.19	0.015	0.38	0.091
91373	UAP1L1	NA	NA	NA	NA	NA	12.24	-0.284	-0.516	-0.232	-1.816	0.38	0.00013	0.5	0.0062
9070	ASH2L	NA	NA	NA	NA	NA	11.54	-0.436	-0.792	-0.356	-1.815	0.41	0.011	0.52	0.078
90459	ERI1	NA	NA	NA	NA	NA	10.91	-0.597	-1.083	-0.486	-1.815	0.16	0.011	0.37	0.077
112609	MRAP2	NA	NA	NA	NA	NA	10.88	-0.251	-0.455	-0.204	-1.815	0.23	0.05	0.41	0.19
341277	OVCH2	NA	NA				10.55	-0.365	-0.662	-0.297	-1.815	0.35	0.073	0.48	0.23
3579	CXCR2	7	4				11.11	-0.404	-0.732	-0.328	-1.813	0.066	0.017	0.29	0.1
55119	PRPF38B	NA	NA	NA	NA	NA	11.43	-0.216	-0.392	-0.176	-1.813	0.41	0.054	0.52	0.2
2561	GABRB2	4	1				11.66	-0.271	-0.49	-0.22	-1.811	0.15	0.043	0.36	0.17
3706	ITPKA	0	0	kinase			11.36	-0.194	-0.352	-0.157	-1.811	0.49	0.4	0.58	0.63
5179	PENK	0	0				10.99	-0.171	-0.309	-0.139	-1.811	0.29	0.017	0.44	0.097
5644	PRSS1	0	0				11.3	-0.156	-0.282	-0.126	-1.811	0.48	0.21	0.57	0.44
112483	SAT2	NA	NA	NA	NA	NA	11.83	-0.048	-0.259	-0.211	-1.81	0.73	0.0012	0.77	0.022
6237	RRAS	NA	NA	NA	NA	NA	11.72	-0.151	-0.272	-0.122	-1.809	0.45	0.049	0.55	0.18
149095	DCST1	6	3				10.9	-0.183	-0.331	-0.148	-1.809	0.41	0.17	0.52	0.39
55757	UGGT2	0	0				11.49	-0.214	-0.386	-0.172	-1.808	0.32	0.028	0.46	0.13
78991	PCYOX1L	0	0				10.77	-0.368	-0.666	-0.298	-1.808	0.32	0.03	0.46	0.14
144608	C12orf60	NA	NA	NA	NA	NA	10.8	-0.206	-0.373	-0.166	-1.807	0.58	0.31	0.65	0.54
847	CAT	NA	NA	NA	NA	NA	11.81	-0.264	-0.476	-0.212	-1.806	0.059	5e-05	0.28	0.0035
1663	DDX11	NA	NA	NA	NA	NA	11.49	-0.237	-0.427	-0.191	-1.805	0.44	0.13	0.54	0.32
4593	MUSK	1	1	kinase	rtk		11.98	-0.336	-0.606	-0.27	-1.805	0.2	0.058	0.39	0.2
5331	PLCB3	NA	NA	NA	NA	NA	11.52	-0.22	-0.397	-0.177	-1.805	0.23	0.11	0.4	0.3
9646	CTR9	NA	NA	NA	NA	NA	11.18	-0.794	-1.434	-0.639	-1.805	0.12	0.00013	0.34	0.0062
84911	ZNF382	NA	NA	NA	NA	NA	11.68	-0.319	-0.575	-0.257	-1.805	0.15	0.00099	0.36	0.02
286480	UBE2E4P	NA	NA	NA	NA	NA	11.53	-0.079	-0.258	-0.178	-1.804	0.62	0.0083	0.68	0.066
5252	PHF1	NA	NA	NA	NA	NA	10.97	-0.32	-0.577	-0.257	-1.803	0.28	0.02	0.43	0.11
6497	SKI	NA	NA	NA	NA	NA	12.11	-0.054	-0.258	-0.204	-1.803	0.69	0.0059	0.74	0.055
1586	CYP17A1	0	0				10.84	-0.202	-0.364	-0.162	-1.802	0.4	0.24	0.51	0.47
2159	F10	0	0				10.88	-0.123	-0.258	-0.134	-1.802	0.7	0.3	0.75	0.53
401305		NA	NA	NA	NA	NA	10.93	-0.204	-0.367	-0.163	-1.802	0.6	0.17	0.67	0.39
3482	IGF2R	1	0				11.97	-0.217	-0.391	-0.174	-1.801	0.26	0.05	0.42	0.19
3516	RBPJ	NA	NA	NA	NA	NA	11.2	-0.455	-0.82	-0.365	-1.801	0.093	0.0083	0.32	0.066
64718	UNKL	NA	NA	NA	NA	NA	11.73	-0.115	-0.257	-0.142	-1.8	0.47	0.07	0.56	0.23
81671	TMEM49	7	4				11.32	-0.298	-0.537	-0.239	-1.8	0.19	0.12	0.38	0.31
283461	C12orf40	NA	NA	NA	NA	NA	10.84	-0.516	-0.929	-0.413	-1.8	0.18	0.026	0.37	0.13
2965	GTF2H1	0	0	kinase			11.16	-0.495	-0.89	-0.395	-1.799	0.28	0.014	0.44	0.089
23276	KLHL18	NA	NA	NA	NA	NA	12.22	-0.197	-0.355	-0.158	-1.799	0.27	0.039	0.43	0.16
5672	PSG4	0	0				12.11	-0.11	-0.257	-0.147	-1.798	0.47	0.00048	0.57	0.013
7582	ZNF33B	NA	NA	NA	NA	NA	11.5	-0.199	-0.358	-0.159	-1.798	0.51	0.095	0.6	0.27
392490		NA	NA	NA	NA	NA	11.95	-0.304	-0.546	-0.242	-1.798	0.36	0.0042	0.48	0.045
104	ADARB1	NA	NA	NA	NA	NA	11.3	-0.334	-0.601	-0.266	-1.797	0.23	0.02	0.4	0.11
523	ATP6V1A	NA	NA	NA	NA	NA	11.17	-0.28	-0.503	-0.223	-1.797	0.32	0.057	0.46	0.2
6355	CCL8	0	0				12.03	-0.255	-0.459	-0.204	-1.797	0.18	0.0048	0.37	0.049
55904	MLL5	NA	NA	NA	NA	NA	10.43	-0.468	-0.841	-0.373	-1.797	0.087	0.066	0.31	0.22
84229	CCDC135	NA	NA	NA	NA	NA	11.62	-0.174	-0.313	-0.139	-1.797	0.31	0.039	0.45	0.16
317	APAF1	NA	NA	NA	NA	NA	10.96	-0.216	-0.389	-0.172	-1.796	0.71	0.15	0.76	0.36
114781	BTBD9	NA	NA	NA	NA	NA	12.35	-0.133	-0.257	-0.124	-1.796	0.43	0.0012	0.54	0.022
149175	MANEAL	1	0				12	-0.144	-0.259	-0.115	-1.795	0.15	0.014	0.36	0.087
4201	MEA1	NA	NA	NA	NA	NA	11.41	-0.295	-0.529	-0.234	-1.794	0.25	0.02	0.42	0.11
5883	RAD9A	NA	NA	NA	NA	NA	11.06	-0.382	-0.685	-0.303	-1.794	0.2	0.018	0.39	0.1
55001	TTC22	NA	NA	NA	NA	NA	11.05	-0.322	-0.577	-0.255	-1.794	0.099	0.0048	0.32	0.049
9665	KIAA0430	NA	NA	NA	NA	NA	11.42	-0.157	-0.282	-0.125	-1.793	0.51	0.28	0.6	0.52
51082	POLR1D	NA	NA	NA	NA	NA	11.32	-0.164	-0.293	-0.13	-1.793	0.13	0.033	0.35	0.15
54801	HAUS6	NA	NA	NA	NA	NA	11.76	-0.397	-0.712	-0.315	-1.793	0.07	0.0017	0.29	0.027
5201	PFDN1	NA	NA	NA	NA	NA	11.51	-0.273	-0.488	-0.216	-1.792	0.34	0.035	0.47	0.15
89941	RHOT2	NA	NA	NA	NA	NA	11.14	-0.192	-0.344	-0.152	-1.792	0.15	0.015	0.36	0.093
90410	IFT20	NA	NA	NA	NA	NA	12.57	-0.119	-0.256	-0.137	-1.791	0.49	0.012	0.58	0.081
5217	PFN2	NA	NA	NA	NA	NA	11.58	-0.179	-0.32	-0.141	-1.79	0.19	0.018	0.38	0.1
3223	HOXC6	NA	NA	NA	NA	NA	10.68	-0.034	-0.256	-0.221	-1.789	0.86	0.031	0.88	0.14
51663	ZFR	NA	NA	NA	NA	NA	11.33	-0.602	-1.077	-0.475	-1.789	0.52	0.0089	0.6	0.069
55770	EXOC2	NA	NA	NA	NA	NA	10.72	-0.095	-0.256	-0.16	-1.788	0.72	0.15	0.76	0.35
1130	LYST	NA	NA	NA	NA	NA	11.38	-0.235	-0.42	-0.185	-1.787	0.19	0.13	0.38	0.32
114836	SLAMF6	1	1	kinase			11.84	-0.281	-0.502	-0.221	-1.787	0.24	0.00057	0.41	0.014
949	SCARB1	2	1				10.5	-0.315	-0.562	-0.247	-1.785	0.27	0.028	0.43	0.13
23154	NCDN	NA	NA	NA	NA	NA	11.59	-0.433	-0.772	-0.34	-1.785	0.26	0.0023	0.42	0.032
5024	P2RX3	2	1				11.52	-0.19	-0.338	-0.149	-1.784	0.34	0.03	0.47	0.14
29916	SNX11	NA	NA	NA	NA	NA	12	-0.175	-0.313	-0.138	-1.784	0.25	0.13	0.41	0.32
90204	ZSWIM1	NA	NA	NA	NA	NA	12.05	-0.163	-0.291	-0.128	-1.783	0.35	0.016	0.48	0.095
81793	TLR10	1	1				11.43	-0.095	-0.255	-0.16	-1.782	0.36	0.029	0.49	0.14
348378	FAM159A	NA	NA	NA	NA	NA	11.22	-0.102	-0.255	-0.153	-1.782	0.52	0.053	0.61	0.19
203859	ANO5	8	4				11.35	-0.242	-0.431	-0.189	-1.781	0.4	0.044	0.51	0.17
54987	C1orf123	NA	NA	NA	NA	NA	11.55	-0.28	-0.498	-0.218	-1.78	0.17	0.03	0.37	0.14
148103	ZNF599	NA	NA	NA	NA	NA	10.81	-0.118	-0.254	-0.136	-1.779	0.69	0.44	0.74	0.65
3955	LFNG	1	0				11.87	-0.267	-0.474	-0.207	-1.778	0.48	0.086	0.57	0.26
5424	POLD1	NA	NA	NA	NA	NA	11.44	-0.562	-0.999	-0.437	-1.778	0.055	1.6e-05	0.28	0.0018
6480	ST6GAL1	1	0				11.65	-0.238	-0.423	-0.185	-1.777	0.47	0.083	0.56	0.25
51548	SIRT6	NA	NA	NA	NA	NA	11.55	-0.178	-0.316	-0.138	-1.777	0.35	0.12	0.48	0.31
285855	RPL7L1	NA	NA	NA	NA	NA	11.21	-0.269	-0.479	-0.209	-1.777	0.22	0.13	0.4	0.32
8674	VAMP4	NA	NA	NA	NA	NA	11.05	-0.36	-0.64	-0.28	-1.776	0.016	0.0038	0.19	0.043
11198	SUPT16H	NA	NA	NA	NA	NA	11.16	-0.446	-0.791	-0.346	-1.776	0.015	6.6e-05	0.19	0.0041
64581	CLEC7A	1	1				11.94	-0.194	-0.344	-0.15	-1.775	0.23	0.034	0.4	0.15
10901	DHRS4	NA	NA	NA	NA	NA	12.06	-0.099	-0.254	-0.154	-1.774	0.12	0.00036	0.34	0.011
137202	OC90	NA	NA	NA	NA	NA	11.33	-0.181	-0.321	-0.14	-1.774	0.44	0.13	0.54	0.32
4886	NPY1R	7	4				11.52	-0.201	-0.357	-0.155	-1.773	0.07	0.0064	0.29	0.057
10155	TRIM28	NA	NA	NA	NA	NA	11.31	-0.416	-0.738	-0.322	-1.773	0.24	0.0044	0.41	0.046
23065	KIAA0090	1	1				10.9	-0.241	-0.427	-0.186	-1.773	0.29	0.19	0.44	0.41
53616	ADAM22	1	1				10.85	-0.511	-0.906	-0.395	-1.773	0.22	0.046	0.4	0.18
53632	PRKAG3	0	0	kinase			11.32	-0.208	-0.368	-0.161	-1.773	0.37	0.068	0.5	0.22
6948	TCN2	0	0				11.94	-0.221	-0.392	-0.171	-1.772	0.24	0.011	0.41	0.076
64780	MICAL1	NA	NA	NA	NA	NA	8.88	-0.384	-0.681	-0.296	-1.772	0.27	0.12	0.43	0.31
80264	ZNF430	NA	NA	NA	NA	NA	11	-0.1	-0.253	-0.154	-1.772	0.64	0.19	0.7	0.41
121256	TMEM132D	1	1				11.29	-0.292	-0.518	-0.225	-1.772	0.35	0.064	0.48	0.22
10803	CCR9	7	4				12.16	-0.209	-0.371	-0.161	-1.771	0.52	0.0092	0.6	0.07
51566	ARMCX3	1	0				11.78	-0.323	-0.572	-0.249	-1.771	0.18	0.014	0.37	0.088
54897	CASZ1	NA	NA	NA	NA	NA	11.4	-0.161	-0.285	-0.124	-1.771	0.37	0.058	0.5	0.2
55588	MED29	NA	NA	NA	NA	NA	11.05	-0.394	-0.698	-0.304	-1.771	0.54	0.041	0.62	0.17
2688	GH1	0	0				11.16	-0.316	-0.559	-0.243	-1.77	0.085	0.0037	0.31	0.042
6366	CCL21	0	0				11.88	-0.173	-0.307	-0.134	-1.77	0.12	0.026	0.33	0.13
9586	CREB5	NA	NA	NA	NA	NA	11.15	-0.252	-0.447	-0.194	-1.77	0.19	0.062	0.38	0.21
51575	ESF1	NA	NA	NA	NA	NA	11.59	-0.216	-0.382	-0.166	-1.77	0.052	0.007	0.27	0.06
167127	UGT3A2	1	1				11.18	-0.107	-0.253	-0.146	-1.77	0.46	0.029	0.56	0.14
347732	CATSPER3	6	4				11.97	0.014	-0.253	-0.267	-1.77	0.91	0.00019	0.93	0.0077
11027	LILRA2	1	1				11.31	-0.549	-0.971	-0.422	-1.769	0.074	0.00094	0.3	0.019
11129	SFRS16	NA	NA	NA	NA	NA	11.86	0.01	-0.253	-0.263	-1.769	0.96	0.0095	0.97	0.07
64771	C6orf106	NA	NA	NA	NA	NA	11.87	-0.201	-0.356	-0.155	-1.769	0.33	0.079	0.47	0.24
146279	TEKT5	NA	NA	NA	NA	NA	11.51	-0.541	-0.957	-0.416	-1.769	0.2	0.00099	0.39	0.02
669	BPGM	NA	NA	NA	NA	NA	11.59	-0.068	-0.253	-0.185	-1.768	0.68	0.0067	0.74	0.059
79993	ELOVL7	NA	NA	NA	NA	NA	11.26	-0.154	-0.272	-0.118	-1.768	0.5	0.16	0.59	0.37
81608	FIP1L1	NA	NA	NA	NA	NA	11.4	-0.513	-0.908	-0.394	-1.768	0.2	0.00076	0.39	0.017
151056	PLB1	1	1				11.05	-0.378	-0.668	-0.29	-1.768	0.52	0.062	0.61	0.21
4990	SIX6	NA	NA	NA	NA	NA	10.93	-0.176	-0.31	-0.135	-1.767	0.39	0.38	0.51	0.6
152137	CCDC50	NA	NA	NA	NA	NA	11.76	-0.275	-0.486	-0.211	-1.767	0.21	0.021	0.39	0.11
5727	PTCH1	12	6				11.94	-0.153	-0.27	-0.117	-1.766	0.26	0.013	0.42	0.084
6094	ROM1	4	0				12.11	-0.233	-0.411	-0.178	-1.766	0.11	0.012	0.33	0.082
64208	POPDC3	NA	NA	NA	NA	NA	11.7	-0.134	-0.252	-0.118	-1.766	0.25	0.14	0.42	0.35
143689	PIWIL4	NA	NA	NA	NA	NA	11.68	-0.303	-0.536	-0.232	-1.766	0.16	0.0089	0.37	0.069
147381	CBLN2	NA	NA	NA	NA	NA	11.48	-0.308	-0.544	-0.236	-1.766	0.26	0.025	0.42	0.12
253260	RICTOR	NA	NA	NA	NA	NA	11.05	-0.552	-0.975	-0.423	-1.766	0.36	0.012	0.49	0.079
1965	EIF2S1	NA	NA	NA	NA	NA	11.82	-0.615	-1.086	-0.471	-1.765	0.26	0.0012	0.42	0.022
9021	SOCS3	NA	NA	NA	NA	NA	9.89	-0.517	-0.912	-0.395	-1.765	0.38	0.078	0.5	0.24
10921	RNPS1	NA	NA	NA	NA	NA	11.65	-0.374	-0.661	-0.286	-1.765	0.2	0.0078	0.39	0.064
57161	PELI2	NA	NA	NA	NA	NA	11.75	-0.116	-0.252	-0.136	-1.765	0.35	0.044	0.48	0.17
25950	RWDD3	NA	NA	NA	NA	NA	11.68	-0.238	-0.42	-0.182	-1.764	0.41	0.012	0.52	0.081
64377	CHST8	1	0				11.55	-0.299	-0.527	-0.228	-1.764	0.3	0.1	0.45	0.28
441016		NA	NA	NA	NA	NA	12.26	-0.113	-0.252	-0.139	-1.764	0.6	0.055	0.66	0.2
1136	CHRNA3	4	1				11.33	-0.256	-0.451	-0.195	-1.763	0.26	0.091	0.42	0.27
3929	LBP	0	0				11.94	-0.111	-0.252	-0.141	-1.763	0.27	0.0023	0.43	0.032
79595	SAP130	NA	NA	NA	NA	NA	11.52	-0.47	-0.828	-0.359	-1.763	0.23	0.00093	0.4	0.019
1447	CSN2	0	0				11.26	-0.137	-0.252	-0.115	-1.762	0.12	0.091	0.34	0.26
2764	GMFB	NA	NA	NA	NA	NA	11.65	-0.185	-0.326	-0.141	-1.762	0.26	0.003	0.42	0.037
3446	IFNA10	0	0				11.22	-0.283	-0.498	-0.215	-1.762	0.18	0.019	0.37	0.1
27253	PCDH17	1	1				11.51	-0.253	-0.445	-0.193	-1.762	0.4	0.013	0.52	0.086
253582	C6orf191	3	0				11.93	-0.15	-0.264	-0.114	-1.762	0.39	0.16	0.51	0.37
6294	SAFB	NA	NA	NA	NA	NA	11.39	-0.236	-0.416	-0.18	-1.761	0.35	0.11	0.48	0.3
114299	PALM2	NA	NA	NA	NA	NA	11.08	-0.356	-0.627	-0.271	-1.761	0.1	0.004	0.32	0.044
55971	BAIAP2L1	NA	NA	NA	NA	NA	11.03	-0.148	-0.261	-0.113	-1.76	0.28	0.16	0.43	0.37
57829	ZP4	1	1				11.15	-0.233	-0.41	-0.177	-1.76	0.33	0.049	0.47	0.18
2570	GABRR2	4	1				11.3	-0.312	-0.55	-0.237	-1.759	0.045	0.0023	0.26	0.032
6525	SMTN	NA	NA	NA	NA	NA	11.36	-0.187	-0.329	-0.142	-1.759	0.094	0.024	0.32	0.12
23440	OTP	NA	NA	NA	NA	NA	11.31	-0.173	-0.304	-0.131	-1.759	0.56	0.11	0.63	0.29
28973	MRPS18B	NA	NA	NA	NA	NA	10.57	-0.204	-0.358	-0.155	-1.759	0.56	0.22	0.63	0.45
1261	CNGA3	NA	NA	NA	NA	NA	11.14	-0.254	-0.446	-0.192	-1.758	0.28	0.11	0.44	0.29
84135	UTP15	NA	NA	NA	NA	NA	11.05	-0.704	-1.238	-0.534	-1.758	0.25	0.0041	0.41	0.044
3445	IFNA8	0	0				11.53	-0.077	-0.251	-0.175	-1.757	0.45	0.036	0.55	0.15
27303	RBMS3	NA	NA	NA	NA	NA	11.87	-0.161	-0.284	-0.122	-1.757	0.12	0.011	0.34	0.075
4860	PNP	NA	NA	NA	NA	NA	11.47	-0.199	-0.349	-0.15	-1.756	0.47	0.12	0.57	0.32
6440	SFTPC	0	0				11.14	-0.191	-0.335	-0.144	-1.756	0.32	0.084	0.46	0.25
10272	FSTL3	0	0				11.09	0.049	-0.251	-0.3	-1.756	0.89	0.051	0.9	0.19
6401	SELE	1	1				11.86	-0.491	-0.861	-0.37	-1.755	0.1	0.0023	0.32	0.032
7518	XRCC4	NA	NA	NA	NA	NA	11.88	-0.09	-0.251	-0.161	-1.755	0.49	0.032	0.58	0.14
83880	EIF3FP2	NA	NA	NA	NA	NA	10.66	-0.181	-0.318	-0.137	-1.755	0.37	0.22	0.49	0.45
112937	GLB1L3	NA	NA	NA	NA	NA	11.5	-0.318	-0.557	-0.24	-1.755	0.089	0.0072	0.31	0.061
201780	SLC10A4	8	5				11.37	-0.198	-0.347	-0.149	-1.755	0.3	0.1	0.45	0.28
3178	HNRNPA1	NA	NA	NA	NA	NA	11.53	-0.373	-0.654	-0.281	-1.754	0.28	0.018	0.44	0.1
5516	PPP2CB	NA	NA	NA	NA	NA	11.9	-0.173	-0.304	-0.131	-1.754	0.44	0.11	0.54	0.3
54657	UGT1A4	1	0				10.56	-0.137	-0.251	-0.113	-1.754	0.71	0.32	0.75	0.55
84669	USP32	0	0			dub	11.51	-0.337	-0.591	-0.254	-1.754	0.087	0.028	0.31	0.13
12	SERPINA3	0	0				10.5	-0.376	-0.659	-0.283	-1.753	0.65	0.14	0.7	0.34
10111	RAD50	NA	NA	NA	NA	NA	11.51	-0.184	-0.323	-0.139	-1.753	0.31	0.01	0.46	0.074
285315	C3orf33	NA	NA	NA	NA	NA	11.85	-0.155	-0.271	-0.116	-1.753	0.044	0.0039	0.26	0.043
391634	HSP90AB2P	NA	NA	NA	NA	NA	11.76	-0.298	-0.523	-0.225	-1.753	0.21	0.03	0.39	0.14
10505	SEMA4F	1	1				10.92	-0.092	-0.25	-0.158	-1.752	0.78	0.22	0.82	0.44
54800	KLHL24	NA	NA	NA	NA	NA	11.72	-0.316	-0.554	-0.238	-1.752	0.23	0.0033	0.41	0.039
3782	KCNN3	NA	NA	NA	NA	NA	11.73	-0.644	-1.128	-0.484	-1.751	0.16	0.0055	0.36	0.053
9530	BAG4	NA	NA	NA	NA	NA	11.47	-0.186	-0.325	-0.139	-1.751	0.43	0.25	0.53	0.48
10536	LEPREL2	0	0				10.98	-0.364	-0.637	-0.273	-1.751	0.19	0.097	0.38	0.28
51227	PIGP	2	0				11.8	-0.424	-0.743	-0.319	-1.751	0.26	0.067	0.42	0.22
219833	C11orf45	0	0				11.41	-0.247	-0.433	-0.186	-1.751	0.39	0.15	0.51	0.35
6543	SLC8A2	11	6				11.57	-0.092	-0.25	-0.158	-1.749	0.77	0.096	0.81	0.27
57453	DSCAML1	1	1				12.26	-0.086	-0.25	-0.164	-1.749	0.51	0.0017	0.6	0.026
145942	TMCO5A	NA	NA	NA	NA	NA	11.25	-0.24	-0.419	-0.18	-1.749	0.22	0.095	0.4	0.27
118424	UBE2J2	NA	NA	NA	NA	NA	11.24	-0.051	-0.25	-0.199	-1.748	0.73	0.0057	0.77	0.054
821	CANX	1	0				11.54	-0.082	-0.25	-0.168	-1.747	0.38	0.00047	0.5	0.013
10949	HNRNPA0	NA	NA	NA	NA	NA	10.55	-0.239	-0.418	-0.179	-1.747	0.49	0.21	0.58	0.44
55508	SLC35E3	NA	NA	NA	NA	NA	11.59	-0.456	-0.797	-0.341	-1.747	0.37	0.0062	0.49	0.056
57213	C13orf1	NA	NA	NA	NA	NA	11.2	-0.231	-0.403	-0.172	-1.747	0.22	0.094	0.4	0.27
4065	LY75	0	0				11.36	-0.236	-0.413	-0.176	-1.746	0.2	0.059	0.39	0.21
6144	RPL21	NA	NA	NA	NA	NA	11	-0.652	-1.139	-0.487	-1.746	0.21	0.021	0.39	0.11
8797	TNFRSF10A	1	1				11	-0.398	-0.694	-0.297	-1.746	0.15	0.019	0.36	0.11
23230	VPS13A	NA	NA	NA	NA	NA	12.02	-0.134	-0.25	-0.116	-1.746	0.53	0.085	0.61	0.26
26148	C10orf12	NA	NA	NA	NA	NA	11.29	-0.173	-0.301	-0.129	-1.746	0.27	0.045	0.43	0.17
27089	UQCRQ	NA	NA	NA	NA	NA	11.79	-0.217	-0.38	-0.162	-1.746	0.37	0.051	0.49	0.19
51530	ZC3HC1	NA	NA	NA	NA	NA	11.46	-0.066	-0.25	-0.184	-1.746	0.58	0.017	0.65	0.099
51716	CES4	NA	NA				11.02	-0.484	-0.846	-0.361	-1.746	0.32	0.02	0.46	0.11
64710	NUCKS1	NA	NA	NA	NA	NA	12.24	-0.086	-0.25	-0.164	-1.746	0.33	3.3e-08	0.46	4e-05
1523	CUX1	NA	NA	NA	NA	NA	11.73	-0.275	-0.479	-0.204	-1.745	0.54	0.063	0.62	0.21
3623	INHA	0	0				11.72	-0.341	-0.596	-0.254	-1.745	0.17	0.029	0.37	0.13
6687	SPG7	2	0				10.27	-0.231	-0.403	-0.172	-1.745	0.36	0.072	0.48	0.23
54769	DIRAS2	NA	NA	NA	NA	NA	11.41	-0.318	-0.554	-0.237	-1.745	0.23	0.018	0.4	0.1
5910	RAP1GDS1	NA	NA	NA	NA	NA	10.92	-0.506	-0.882	-0.377	-1.744	0.1	0.017	0.32	0.1
64577	ALDH8A1	NA	NA	NA	NA	NA	11.67	-0.317	-0.552	-0.236	-1.744	0.074	0.0088	0.3	0.069
2923	PDIA3	0	0				11.21	-0.461	-0.803	-0.342	-1.743	0.18	0.032	0.38	0.14
5026	P2RX5	2	1				11.32	-0.193	-0.336	-0.143	-1.743	0.15	0.11	0.36	0.29
6550	SLC9A3	10	6				11.88	-0.103	-0.249	-0.146	-1.743	0.32	0.0092	0.46	0.07
6744	SSFA2	NA	NA	NA	NA	NA	11.35	-0.144	-0.25	-0.107	-1.743	0.45	0.2	0.55	0.42
80150	ASRGL1	NA	NA	NA	NA	NA	11.67	-0.345	-0.601	-0.256	-1.743	0.18	0.0087	0.37	0.068
3767	KCNJ11	NA	NA	NA	NA	NA	11.69	-0.138	-0.249	-0.111	-1.742	0.33	0.051	0.47	0.19
5567	PRKACB	0	0	kinase			11.49	-0.289	-0.504	-0.215	-1.741	0.3	0.042	0.45	0.17
11153	FICD	1	0				11.97	-0.135	-0.249	-0.114	-1.741	0.33	0.041	0.47	0.17
1742	DLG4	NA	NA	NA	NA	NA	11.5	-0.38	-0.662	-0.282	-1.74	0.36	0.026	0.48	0.13
8898	MTMR2	NA	NA	NA	NA	NA	10.15	-0.363	-0.632	-0.269	-1.74	0.22	0.17	0.4	0.39
10157	AASS	NA	NA	NA	NA	NA	10.81	-0.471	-0.82	-0.349	-1.74	0.35	0.011	0.48	0.077
26584	DUX1	NA	NA	NA	NA	NA	10.2	-0.086	-0.249	-0.163	-1.74	0.69	0.12	0.74	0.3
83468	GLT8D2	1	0				10.98	-0.079	-0.249	-0.169	-1.74	0.74	0.14	0.78	0.35
266727	MDGA1	NA	NA	NA	NA	NA	12.34	-0.09	-0.249	-0.159	-1.74	0.51	0.0058	0.59	0.055
4240	MFGE8	0	0				12.19	-0.076	-0.249	-0.173	-1.739	0.6	0.0058	0.67	0.055
6445	SGCG	1	1				10.45	-0.348	-0.605	-0.257	-1.739	0.15	0.085	0.36	0.25
6890	TAP1	NA	NA	NA	NA	NA	11.45	-0.031	-0.249	-0.217	-1.739	0.9	0.057	0.91	0.2
8528	DDO	NA	NA	NA	NA	NA	11.25	-0.276	-0.479	-0.204	-1.739	0.46	0.16	0.56	0.37
55079	FEZF2	NA	NA	NA	NA	NA	11.24	-0.132	-0.249	-0.116	-1.739	0.24	0.047	0.41	0.18
56262	LRRC8A	NA	NA	NA	NA	NA	10.86	-0.233	-0.405	-0.172	-1.739	0.043	0.038	0.26	0.16
126868	C1orf161	NA	NA	NA	NA	NA	11.28	-0.433	-0.752	-0.32	-1.739	0.24	0.042	0.41	0.17
3263	HPX	0	0				11.27	-0.16	-0.278	-0.118	-1.738	0.2	0.032	0.39	0.14
10210	TOPORS	NA	NA	NA	NA	NA	11.37	-0.184	-0.32	-0.136	-1.738	0.33	0.15	0.47	0.35
204	AK2	0	0	kinase			10.72	-0.239	-0.414	-0.176	-1.737	0.35	0.23	0.48	0.46
3451	IFNA17	0	0				11.61	-0.121	-0.248	-0.128	-1.737	0.36	0.066	0.49	0.22
4200	ME2	NA	NA	NA	NA	NA	12.02	-0.209	-0.363	-0.154	-1.737	0.34	0.018	0.47	0.1
7067	THRA	NA	NA	NA	NA	NA	12.09	-0.199	-0.345	-0.147	-1.737	0.14	0.007	0.35	0.06
8390	OR1G1	7	4				11.67	-0.111	-0.248	-0.137	-1.737	0.5	0.022	0.59	0.11
29943	PADI1	NA	NA	NA	NA	NA	11.5	-0.261	-0.453	-0.192	-1.737	0.26	0.071	0.42	0.23
10950	BTG3	NA	NA	NA	NA	NA	12.33	-0.183	-0.317	-0.135	-1.736	0.26	0.011	0.42	0.077
23586	DDX58	NA	NA	NA	NA	NA	12.06	-0.112	-0.248	-0.136	-1.736	0.17	2.5e-05	0.37	0.0023
55671	SMEK1	NA	NA	NA	NA	NA	11.48	-0.32	-0.556	-0.236	-1.736	0.042	0.00016	0.26	0.0069
123688	AGPHD1	NA	NA	NA	NA	NA	12.19	-0.1	-0.248	-0.148	-1.736	0.44	0.0011	0.54	0.021
1877	E4F1	NA	NA	NA	NA	NA	11.14	-0.223	-0.387	-0.164	-1.735	0.29	0.024	0.44	0.12
10241	CALCOCO2	NA	NA	NA	NA	NA	11.76	-0.169	-0.294	-0.124	-1.735	0.27	0.11	0.43	0.29
25859	PART1	NA	NA	NA	NA	NA	11.78	-0.099	-0.248	-0.149	-1.735	0.43	0.024	0.54	0.12
29902	C12orf24	NA	NA	NA	NA	NA	11.36	-0.252	-0.437	-0.185	-1.735	0.46	0.15	0.56	0.36
126248	WDR88	NA	NA	NA	NA	NA	10.91	-0.46	-0.798	-0.338	-1.735	0.31	0.015	0.45	0.093
151254	ALS2CR11	NA	NA	NA	NA	NA	11.48	-0.236	-0.41	-0.174	-1.735	0.28	0.11	0.44	0.29
7728	ZNF175	NA	NA	NA	NA	NA	10.25	-0.214	-0.371	-0.157	-1.734	0.29	0.13	0.44	0.33
1840	DTX1	NA	NA	NA	NA	NA	11.73	-0.214	-0.371	-0.157	-1.733	0.3	0.024	0.45	0.12
3115	HLA-DPB1	1	1				11.08	-0.281	-0.486	-0.206	-1.733	0.62	0.27	0.69	0.5
7373	COL14A1	0	0				11.92	-0.202	-0.35	-0.148	-1.733	0.28	0.17	0.43	0.39
160065	PATE1	0	0				11.74	-0.122	-0.248	-0.125	-1.733	0.53	0.091	0.61	0.27
222545	GPRC6A	7	4				10.83	-0.385	-0.668	-0.282	-1.733	0.13	0.054	0.34	0.2
254251	LCORL	NA	NA	NA	NA	NA	10.91	-0.395	-0.685	-0.29	-1.733	0.13	0.014	0.34	0.089
2830	GPR6	7	4				11.46	-0.411	-0.712	-0.301	-1.732	0.41	0.043	0.52	0.17
56898	BDH2	NA	NA	NA	NA	NA	12.06	-0.125	-0.248	-0.123	-1.732	0.46	0.0062	0.56	0.057
79955	PDZD7	NA	NA	NA	NA	NA	11.67	-0.045	-0.248	-0.202	-1.732	0.55	5e-07	0.63	0.00023
83954		NA	NA	NA	NA	NA	11.11	-0.255	-0.442	-0.187	-1.732	0.19	0.019	0.38	0.11
221037	JMJD1C	NA	NA	NA	NA	NA	12.1	-0.25	-0.433	-0.183	-1.731	0.23	0.03	0.41	0.14
4074	M6PR	1	0				11.01	-0.193	-0.334	-0.141	-1.73	0.1	0.021	0.32	0.11
51074	APIP	NA	NA	NA	NA	NA	11.8	-0.106	-0.247	-0.141	-1.729	0.36	0.021	0.49	0.11
117285	DEFB118	0	0				11.3	-0.158	-0.273	-0.115	-1.729	0.18	0.1	0.37	0.29
133522	PPARGC1B	NA	NA	NA	NA	NA	10.99	-0.417	-0.721	-0.304	-1.729	0.21	0.084	0.39	0.25
143188		NA	NA	NA	NA	NA	11.77	-0.342	-0.591	-0.249	-1.729	0.19	0.0039	0.38	0.043
1040	CDS1	NA	NA	NA	NA	NA	10.81	-0.098	-0.247	-0.148	-1.728	0.44	0.036	0.54	0.16
22872	SEC31A	NA	NA	NA	NA	NA	11.84	-0.353	-0.61	-0.257	-1.728	0.22	0.0045	0.4	0.047
284312	ZSCAN1	NA	NA	NA	NA	NA	10.78	-0.169	-0.292	-0.123	-1.728	0.37	0.21	0.5	0.44
7188	TRAF5	NA	NA	NA	NA	NA	11.63	-0.26	-0.448	-0.189	-1.727	0.45	0.0074	0.55	0.062
5589	PRKCSH	0	0				10.21	-0.317	-0.547	-0.23	-1.726	0.45	0.14	0.55	0.34
10746	MAP3K2	0	0	kinase			10.68	-0.256	-0.442	-0.186	-1.726	0.55	0.32	0.63	0.55
11099	PTPN21	NA	NA	NA	NA	NA	12.28	-0.09	-0.247	-0.156	-1.726	0.22	0.0024	0.4	0.032
27035	NOX1	6	3				11.86	-0.321	-0.555	-0.233	-1.726	0.18	0.041	0.37	0.17
55254	TMEM39A	NA	NA	NA	NA	NA	11.41	-0.077	-0.247	-0.17	-1.726	0.72	0.1	0.76	0.28
118738	ZNF488	NA	NA	NA	NA	NA	10.91	-0.158	-0.273	-0.115	-1.725	0.35	0.12	0.48	0.31
1019	CDK4	0	0	kinase			11.88	-0.188	-0.325	-0.136	-1.724	0.14	0.0036	0.35	0.041
1757	SARDH	NA	NA	NA	NA	NA	11.22	-0.441	-0.761	-0.319	-1.724	0.36	0.0096	0.49	0.071
23408	SIRT5	NA	NA	NA	NA	NA	11.48	-0.31	-0.535	-0.225	-1.724	0.19	0.035	0.38	0.15
136242	PRSS37	0	0				10.62	-0.392	-0.675	-0.284	-1.724	0.13	0.11	0.34	0.3
81578	COL21A1	0	0				11.6	-0.154	-0.265	-0.111	-1.723	0.23	0.13	0.4	0.32
85416	ZIC5	NA	NA	NA	NA	NA	11.02	-0.212	-0.366	-0.154	-1.723	0.25	0.34	0.42	0.57
122525	C14orf28	NA	NA	NA	NA	NA	12.64	-0.275	-0.474	-0.199	-1.723	0.49	0.0036	0.58	0.041
84163	GTF2IRD2	NA	NA	NA	NA	NA	11.53	-0.188	-0.324	-0.136	-1.722	0.23	0.068	0.4	0.22
153770	PLAC8L1	NA	NA	NA	NA	NA	11.49	-0.259	-0.446	-0.187	-1.722	0.07	0.00019	0.29	0.0078
6513	SLC2A1	12	6				11.29	-0.31	-0.533	-0.223	-1.72	0.37	0.028	0.49	0.13
27283	TINAG	0	0				11.68	-0.167	-0.287	-0.12	-1.72	0.21	0.066	0.39	0.22
924	CD7	1	1				11.31	-0.039	-0.246	-0.207	-1.719	0.82	0.0077	0.85	0.063
3309	HSPA5	0	0				10.64	-0.399	-0.685	-0.287	-1.719	0.3	0.15	0.45	0.35
6356	CCL11	0	0				11.56	-0.124	-0.246	-0.121	-1.719	0.26	0.022	0.43	0.11
26696	OR2T1	7	4				11.72	-0.138	-0.246	-0.108	-1.719	0.26	0.11	0.43	0.29
51088	KLHL5	0	0				10.91	-0.263	-0.452	-0.189	-1.719	0.33	0.049	0.47	0.19
1111	CHEK1	0	0	kinase			10.92	-0.384	-0.66	-0.276	-1.718	0.16	0.048	0.37	0.18
51754	TMEM8B	7	4				10.83	-0.351	-0.603	-0.252	-1.718	0.33	0.12	0.47	0.31
55007	FAM118A	NA	NA	NA	NA	NA	11.36	-0.324	-0.557	-0.233	-1.718	0.27	0.018	0.43	0.1
57047	PLSCR2	1	1				10.46	-0.348	-0.599	-0.25	-1.718	0.39	0.2	0.51	0.43
80213	TM2D3	2	0				12.21	-0.161	-0.276	-0.115	-1.718	0.31	0.015	0.45	0.092
84524	ZC3H8	NA	NA	NA	NA	NA	11.59	-0.173	-0.298	-0.125	-1.718	0.46	0.05	0.56	0.19
84787	SUV420H2	NA	NA	NA	NA	NA	11.74	-0.194	-0.333	-0.139	-1.718	0.3	0.033	0.45	0.15
284406	ZFP82	NA	NA	NA	NA	NA	11.25	-0.261	-0.449	-0.187	-1.717	0.16	0.073	0.36	0.23
11144	DMC1	NA	NA	NA	NA	NA	11.12	-0.374	-0.641	-0.268	-1.716	0.4	0.085	0.52	0.25
57045	TWSG1	0	0				12.28	-0.277	-0.475	-0.198	-1.716	0.3	0.075	0.45	0.24
414318	C9orf106	NA	NA	NA	NA	NA	11.29	-0.098	-0.245	-0.148	-1.716	0.59	0.021	0.66	0.11
22902	RUFY3	NA	NA	NA	NA	NA	11.01	-0.068	-0.245	-0.178	-1.715	0.79	0.049	0.82	0.18
27309	ZNF330	NA	NA	NA	NA	NA	11.83	-0.284	-0.488	-0.203	-1.715	0.24	0.075	0.41	0.24
202151	RANBP3L	NA	NA	NA	NA	NA	11.43	-0.116	-0.245	-0.129	-1.715	0.54	0.15	0.62	0.35
55529	TMEM55A	NA	NA	NA	NA	NA	11.71	-0.163	-0.279	-0.116	-1.714	0.42	0.3	0.53	0.53
128646	SIRPD	0	0				11.1	-0.639	-1.096	-0.456	-1.714	0.14	0.013	0.35	0.083
343930	MSGN1	NA	NA	NA	NA	NA	11.88	-0.052	-0.245	-0.193	-1.714	0.63	0.019	0.69	0.11
2664	GDI1	NA	NA	NA	NA	NA	11.29	-0.466	-0.798	-0.332	-1.713	0.36	0.037	0.49	0.16
284565	NBPF15	NA	NA	NA	NA	NA	11.99	-0.144	-0.247	-0.103	-1.712	0.17	0.23	0.37	0.45
5251	PHEX	1	1				11.85	-0.277	-0.473	-0.197	-1.711	0.17	0.019	0.37	0.1
23580	CDC42EP4	NA	NA	NA	NA	NA	11.24	-0.203	-0.346	-0.144	-1.711	0.15	0.1	0.35	0.29
25818	KLK5	0	0				11.68	-0.094	-0.245	-0.151	-1.711	0.37	0.093	0.5	0.27
54540	FAM193B	NA	NA	NA	NA	NA	11.49	-0.135	-0.245	-0.11	-1.711	0.51	0.091	0.6	0.27
137970	UNC5D	1	1				12.43	-0.065	-0.244	-0.179	-1.711	0.52	0.00012	0.6	0.006
399823	FOXI2	NA	NA	NA	NA	NA	10.57	-0.126	-0.245	-0.119	-1.711	0.69	0.37	0.74	0.6
6614	SIGLEC1	1	1				11.07	-0.258	-0.44	-0.183	-1.71	0.22	0.072	0.4	0.23
10430	TMEM147	NA	NA	NA	NA	NA	11.17	-0.433	-0.74	-0.307	-1.71	0.33	0.039	0.47	0.16
79768	C15orf29	NA	NA	NA	NA	NA	10.93	-0.163	-0.279	-0.116	-1.71	0.27	0.18	0.43	0.39
3092	HIP1	NA	NA	NA	NA	NA	11.9	-0.092	-0.244	-0.152	-1.709	0.69	0.12	0.74	0.3
5214	PFKP	0	0	kinase			11.73	-0.218	-0.373	-0.155	-1.709	0.51	0.16	0.59	0.37
6416	MAP2K4	0	0	kinase			11.14	-0.295	-0.504	-0.209	-1.709	0.12	0.081	0.33	0.25
10125	RASGRP1	NA	NA	NA	NA	NA	11.35	-0.206	-0.352	-0.146	-1.709	0.089	0.047	0.31	0.18
10922	FASTK	0	0	kinase			10.05	-0.299	-0.511	-0.212	-1.709	0.24	0.14	0.41	0.34
219899	TBCEL	NA	NA	NA	NA	NA	12.1	-0.147	-0.251	-0.104	-1.709	0.12	0.01	0.34	0.073
440184	C14orf53	NA	NA	NA	NA	NA	11.15	-0.222	-0.379	-0.157	-1.709	0.26	0.12	0.42	0.31
1266	CNN3	NA	NA	NA	NA	NA	11.53	-0.142	-0.244	-0.102	-1.708	0.34	0.2	0.47	0.42
9486	CHST10	1	0				10.25	-0.316	-0.539	-0.223	-1.708	0.19	0.13	0.38	0.32
129852	C2orf73	NA	NA	NA	NA	NA	10.95	-0.501	-0.856	-0.355	-1.708	0.34	0.098	0.47	0.28
54106	TLR9	1	1				10.48	-0.592	-1.011	-0.419	-1.707	0.053	0.027	0.27	0.13
140679	SLC32A1	10	0				11.63	-0.188	-0.321	-0.133	-1.707	0.59	0.2	0.66	0.42
23432	GPR161	7	4				11.44	-0.037	-0.244	-0.206	-1.706	0.78	0.0013	0.81	0.023
55131	RBM28	NA	NA	NA	NA	NA	11.5	-0.561	-0.957	-0.396	-1.706	0.25	0.0003	0.42	0.01
3020	H3F3A	NA	NA	NA	NA	NA	11.56	-0.192	-0.327	-0.135	-1.705	0.19	0.14	0.38	0.34
8030	CCDC6	NA	NA	NA	NA	NA	12.39	-0.097	-0.244	-0.147	-1.705	0.68	0.03	0.73	0.14
91408	BTF3L4	NA	NA	NA	NA	NA	11.8	-0.27	-0.46	-0.19	-1.705	0.22	0.081	0.4	0.25
1524	CX3CR1	7	4				10.94	-0.279	-0.476	-0.197	-1.704	0.22	0.15	0.4	0.36
2551	GABPA	NA	NA	NA	NA	NA	12.07	-0.165	-0.281	-0.116	-1.704	0.098	0.027	0.32	0.13
51702	PADI3	NA	NA	NA	NA	NA	11.31	-0.138	-0.243	-0.105	-1.704	0.69	0.39	0.74	0.62
55669	MFN1	NA	NA	NA	NA	NA	11.02	-0.595	-1.015	-0.419	-1.704	0.38	0.013	0.5	0.083
83932	C1orf124	NA	NA	NA	NA	NA	12.02	-0.156	-0.266	-0.11	-1.704	0.22	0.0048	0.4	0.049
147015	DHRS13	0	0				9.65	-0.255	-0.435	-0.18	-1.704	0.37	0.2	0.5	0.42
7226	TRPM2	6	3				12.48	-0.239	-0.408	-0.168	-1.703	0.34	0.0029	0.47	0.036
23312	DMXL2	NA	NA	NA	NA	NA	11.25	-0.328	-0.559	-0.231	-1.703	0.076	0.05	0.3	0.19
54084	C21orf29	0	0				11.82	-0.142	-0.243	-0.101	-1.703	0.19	0.096	0.38	0.27
291	SLC25A4	6	0				11.87	-0.125	-0.243	-0.118	-1.702	0.71	0.39	0.75	0.61
5099	PCDH7	1	1				11.67	-0.109	-0.243	-0.134	-1.702	0.19	0.0043	0.38	0.046
60529	ALX4	NA	NA	NA	NA	NA	11.08	-0.256	-0.435	-0.179	-1.702	0.036	0.034	0.25	0.15
400710		NA	NA	NA	NA	NA	11.55	-0.236	-0.401	-0.165	-1.702	0.44	0.11	0.54	0.29
3190	HNRNPK	NA	NA	NA	NA	NA	12.67	-0.837	-1.424	-0.587	-1.701	0.051	1.3e-07	0.27	0.0001
9858	KIAA0649	NA	NA	NA	NA	NA	11.52	-0.348	-0.592	-0.244	-1.701	0.09	0.0013	0.31	0.023
51205	ACP6	0	0				10.41	-0.197	-0.335	-0.138	-1.701	0.2	0.33	0.39	0.56
57547	ZNF624	NA	NA	NA	NA	NA	11.37	-0.323	-0.549	-0.226	-1.7	0.23	0.041	0.41	0.17
79073	TMEM109	4	0				11.8	-0.357	-0.606	-0.25	-1.7	0.098	0.0015	0.32	0.025
134391	GPR151	7	4				11.93	-0.107	-0.243	-0.137	-1.7	0.14	0.022	0.35	0.12
283197	C11orf64	NA	NA	NA	NA	NA	11.9	-0.515	-0.875	-0.36	-1.699	0.21	0.023	0.4	0.12
2303	FOXC2	NA	NA	NA	NA	NA	11.73	-0.066	-0.243	-0.176	-1.698	0.73	0.03	0.77	0.14
4224	MEP1A	1	1				11.14	-0.247	-0.419	-0.172	-1.698	0.52	0.23	0.6	0.46
7458	EIF4H	NA	NA	NA	NA	NA	11.55	-0.333	-0.566	-0.233	-1.698	0.29	0.055	0.44	0.2
11077	HSF2BP	NA	NA	NA	NA	NA	11.34	-0.204	-0.347	-0.143	-1.698	0.23	0.18	0.41	0.39
51085	MLXIPL	NA	NA	NA	NA	NA	11.69	-0.231	-0.393	-0.161	-1.698	0.27	0.016	0.43	0.095
55858	TMEM165	7	0				12	-0.145	-0.245	-0.101	-1.698	0.16	0.065	0.36	0.22
118856	MMP21	0	0				11.39	-0.07	-0.243	-0.173	-1.698	0.54	0.034	0.62	0.15
4697	NDUFA4	0	0				11.69	-0.305	-0.517	-0.212	-1.697	0.16	0.016	0.36	0.094
6364	CCL20	0	0				11.67	-0.206	-0.349	-0.143	-1.697	0.28	0.053	0.44	0.19
54505	DHX29	NA	NA	NA	NA	NA	11.96	-0.191	-0.325	-0.133	-1.697	0.17	0.011	0.37	0.078
55815	TSNAXIP1	NA	NA	NA	NA	NA	11.34	-0.288	-0.489	-0.201	-1.697	0.097	0.014	0.32	0.088
57834	CYP4F11	1	0				11.04	-0.232	-0.394	-0.162	-1.697	0.46	0.37	0.56	0.59
26065	LSM14A	NA	NA	NA	NA	NA	11.96	-0.166	-0.281	-0.115	-1.696	0.32	0.17	0.46	0.38
55823	VPS11	NA	NA	NA	NA	NA	10.72	-0.269	-0.457	-0.188	-1.696	0.058	0.055	0.28	0.2
2326	FMO1	NA	NA	NA	NA	NA	11.49	-0.199	-0.338	-0.139	-1.695	0.22	0.11	0.4	0.29
5150	PDE7A	0	0				11.48	-0.348	-0.591	-0.242	-1.695	0.066	0.014	0.29	0.087
6867	TACC1	NA	NA	NA	NA	NA	11.92	-0.165	-0.279	-0.114	-1.695	0.26	0.13	0.42	0.32
114881	OSBPL7	NA	NA	NA	NA	NA	10.98	-0.306	-0.518	-0.212	-1.695	0.32	0.13	0.46	0.33
1889	ECE1	1	1				11.12	-0.096	-0.242	-0.146	-1.694	0.67	0.17	0.73	0.39
7768	ZNF225	NA	NA	NA	NA	NA	11.07	-0.558	-0.945	-0.387	-1.694	0.029	0.044	0.24	0.17
283848	CES8	0	0				11.73	-0.046	-0.242	-0.196	-1.694	0.51	0.0003	0.59	0.01
20	ABCA2	NA	NA	NA	NA	NA	11.29	-0.205	-0.347	-0.142	-1.693	0.37	0.081	0.49	0.25
22944	KIN	NA	NA	NA	NA	NA	11.57	-0.265	-0.449	-0.184	-1.693	0.27	0.13	0.43	0.33
55027	HEATR3	NA	NA	NA	NA	NA	11.35	-0.476	-0.805	-0.33	-1.693	0.048	0.00038	0.27	0.011
55147	RBM23	NA	NA	NA	NA	NA	11.22	-0.254	-0.43	-0.176	-1.693	0.19	0.11	0.38	0.29
8554	PIAS1	NA	NA	NA	NA	NA	10.83	-0.31	-0.525	-0.215	-1.692	0.025	0.025	0.23	0.13
8878	SQSTM1	NA	NA	NA	NA	NA	10.8	-0.205	-0.348	-0.142	-1.692	0.32	0.1	0.46	0.29
10052	GJC1	4	2				11.29	-0.166	-0.281	-0.115	-1.692	0.27	0.18	0.43	0.39
64801	ARV1	NA	NA	NA	NA	NA	11.24	-0.403	-0.683	-0.279	-1.692	0.22	0.046	0.4	0.18
3758	KCNJ1	2	2				11.38	-0.357	-0.604	-0.247	-1.691	0.11	0.027	0.33	0.13
8682	PEA15	NA	NA	NA	NA	NA	10.74	-0.108	-0.242	-0.133	-1.691	0.33	0.033	0.47	0.15
26063	DECR2	NA	NA	NA	NA	NA	11.62	-0.125	-0.242	-0.116	-1.691	0.26	0.08	0.42	0.25
65983	GRAMD3	NA	NA	NA	NA	NA	10.72	-0.42	-0.71	-0.29	-1.691	0.16	0.052	0.36	0.19
84131	CEP78	NA	NA	NA	NA	NA	10.67	-0.339	-0.574	-0.234	-1.691	0.22	0.24	0.4	0.47
7481	WNT11	0	0				11.52	-0.136	-0.242	-0.105	-1.69	0.62	0.4	0.68	0.62
9111	NMI	NA	NA	NA	NA	NA	11.51	-0.369	-0.624	-0.255	-1.69	0.23	0.071	0.4	0.23
11148	HHLA2	1	0				11.17	-0.328	-0.555	-0.227	-1.69	0.15	0.042	0.36	0.17
92092	ZC3HAV1L	NA	NA	NA	NA	NA	12.07	-0.107	-0.241	-0.134	-1.69	0.13	0.00021	0.34	0.0081
283849	EXOC3L	NA	NA	NA	NA	NA	11.69	-0.07	-0.242	-0.172	-1.69	0.62	0.011	0.68	0.077
51386	EIF3L	NA	NA	NA	NA	NA	12.43	-0.178	-0.301	-0.123	-1.689	0.28	0.0053	0.44	0.052
338661	TMEM225	4	0				12.07	-0.103	-0.241	-0.138	-1.689	0.21	0.00013	0.39	0.0063
57645	POGK	NA	NA	NA	NA	NA	11.79	-0.269	-0.455	-0.185	-1.688	0.34	0.12	0.47	0.31
63876	PKNOX2	NA	NA	NA	NA	NA	10.87	-0.224	-0.378	-0.154	-1.688	0.28	0.32	0.43	0.55
79745	CLIP4	NA	NA	NA	NA	NA	12.17	-0.054	-0.241	-0.188	-1.688	0.61	0.00034	0.68	0.011
5494	PPM1A	NA	NA	NA	NA	NA	10.89	-0.374	-0.631	-0.257	-1.687	0.2	0.088	0.38	0.26
9235	IL32	0	0				11.66	-0.209	-0.352	-0.144	-1.687	0.15	0.011	0.36	0.075
23559	WBP1	NA	NA	NA	NA	NA	11.77	-0.363	-0.612	-0.249	-1.687	0.3	0.043	0.44	0.17
29966	STRN3	NA	NA	NA	NA	NA	11.81	-0.198	-0.335	-0.136	-1.687	0.35	0.078	0.48	0.24
116441	TM4SF18	4	2				10.88	-0.571	-0.964	-0.392	-1.687	0.26	0.02	0.42	0.11
9936	CD302	1	1				11.83	-0.138	-0.241	-0.103	-1.686	0.32	0.047	0.46	0.18
4088	SMAD3	NA	NA	NA	NA	NA	12.14	-0.143	-0.241	-0.098	-1.684	0.6	0.31	0.67	0.54
6101	RP1	NA	NA	NA	NA	NA	11.3	-0.261	-0.44	-0.179	-1.684	0.27	0.035	0.43	0.15
9208	LRRFIP1	NA	NA	NA	NA	NA	10.53	-0.518	-0.872	-0.354	-1.684	0.081	0.093	0.31	0.27
147798	TMC4	9	5				11.57	-0.24	-0.404	-0.164	-1.684	0.16	0.07	0.36	0.23
27345	KCNMB4	2	1				12.06	-0.046	-0.24	-0.195	-1.682	0.68	0.0013	0.73	0.023
56900	TMEM167B	1	1				11.14	-0.189	-0.319	-0.129	-1.681	0.38	0.17	0.5	0.39
3112	HLA-DOB	1	1				11.04	-0.365	-0.614	-0.248	-1.68	0.27	0.094	0.43	0.27
10577	NPC2	0	0				12.14	-0.198	-0.332	-0.134	-1.68	0.061	0.0015	0.28	0.025
51147	ING4	NA	NA	NA	NA	NA	11.64	-0.098	-0.24	-0.142	-1.68	0.4	0.00022	0.51	0.0083
54894	RNF43	1	1				11.11	-0.091	-0.24	-0.149	-1.68	0.59	0.0092	0.66	0.07
5788	PTPRC	1	1				11.54	-0.44	-0.739	-0.299	-1.679	0.32	0.0071	0.46	0.061
26502	NARF	NA	NA	NA	NA	NA	11.24	-0.041	-0.24	-0.199	-1.679	0.81	0.037	0.84	0.16
6329	SCN4A	NA	NA	NA	NA	NA	12.33	-0.201	-0.338	-0.136	-1.678	0.18	0.0091	0.37	0.07
10362	HMG20B	NA	NA	NA	NA	NA	10.74	-0.114	-0.24	-0.126	-1.678	0.53	0.14	0.61	0.34
11127	KIF3A	NA	NA	NA	NA	NA	11.16	-0.427	-0.716	-0.289	-1.678	0.24	0.055	0.41	0.2
79132	DHX58	NA	NA	NA	NA	NA	11.09	-0.134	-0.24	-0.105	-1.678	0.54	0.34	0.62	0.57
10928	RALBP1	NA	NA	NA	NA	NA	11.52	-0.256	-0.429	-0.173	-1.677	0.24	0.007	0.41	0.06
23029	RBM34	NA	NA	NA	NA	NA	12.04	-0.085	-0.24	-0.155	-1.677	0.41	0.003	0.52	0.037
79441	HAUS3	NA	NA	NA	NA	NA	11.81	-0.317	-0.532	-0.215	-1.677	0.18	0.008	0.38	0.065
80114	BICC1	NA	NA	NA	NA	NA	11.48	-0.121	-0.24	-0.118	-1.677	0.51	0.26	0.6	0.49
221472	FGD2	NA	NA	NA	NA	NA	12.06	-0.131	-0.24	-0.108	-1.677	0.38	0.058	0.5	0.2
262	AMD1	NA	NA	NA	NA	NA	10.83	-0.313	-0.524	-0.212	-1.676	0.13	0.05	0.34	0.19
9509	ADAMTS2	0	0				11.29	-0.136	-0.239	-0.104	-1.676	0.16	0.091	0.36	0.26
11219	TREX2	NA	NA	NA	NA	NA	10.8	-0.257	-0.431	-0.174	-1.676	0.51	0.067	0.6	0.22
55156	ARMC1	NA	NA	NA	NA	NA	11.06	-0.519	-0.87	-0.351	-1.676	0.3	0.06	0.44	0.21
6627	SNRPA1	NA	NA	NA	NA	NA	11.86	-0.481	-0.806	-0.325	-1.675	0.15	0.0011	0.36	0.021
7570	ZNF22	NA	NA	NA	NA	NA	11.61	-0.498	-0.834	-0.336	-1.675	0.25	0.0042	0.42	0.045
8450	CUL4B	NA	NA	NA	NA	NA	11.2	-0.394	-0.659	-0.266	-1.675	0.51	0.075	0.59	0.24
80326	WNT10A	0	0				11.88	-0.184	-0.308	-0.124	-1.675	0.25	0.0073	0.42	0.062
85012	TCEAL3	NA	NA	NA	NA	NA	11.41	-0.209	-0.349	-0.141	-1.675	0.17	0.038	0.37	0.16
23519	ANP32D	NA	NA	NA	NA	NA	11.43	-0.176	-0.294	-0.118	-1.674	0.34	0.07	0.47	0.23
146845	WDR16	NA	NA	NA	NA	NA	11.87	-0.164	-0.275	-0.111	-1.674	0.15	0.08	0.36	0.25
256051	ZNF549	NA	NA	NA	NA	NA	11.77	-0.185	-0.31	-0.125	-1.674	0.12	0.0081	0.33	0.065
340273	ABCB5	5	3				12.33	-0.389	-0.652	-0.262	-1.674	0.29	0.0004	0.44	0.012
353500	BMP8A	0	0				10.64	-0.142	-0.239	-0.098	-1.674	0.81	0.44	0.84	0.66
2939	GSTA2	NA	NA	NA	NA	NA	11.56	-0.097	-0.239	-0.142	-1.673	0.31	0.014	0.45	0.087
9816	URB2	NA	NA	NA	NA	NA	12.36	-0.128	-0.239	-0.111	-1.673	0.34	0.0065	0.47	0.058
5962	RDX	NA	NA	NA	NA	NA	11.4	-0.36	-0.602	-0.242	-1.672	0.25	0.0054	0.42	0.052
10082	GPC6	0	0				10.71	-0.685	-1.145	-0.46	-1.672	0.15	0.00056	0.36	0.014
91937	TIMD4	1	1				11.63	-0.183	-0.306	-0.123	-1.672	0.39	0.11	0.51	0.29
389012		NA	NA	NA	NA	NA	12.64	-0.092	-0.239	-0.147	-1.672	0.31	0.00046	0.45	0.013
757	TMEM50B	NA	NA	NA	NA	NA	12.13	-0.162	-0.27	-0.109	-1.671	0.16	0.016	0.36	0.096
51619	UBE2D4	NA	NA	NA	NA	NA	12.33	-0.193	-0.322	-0.129	-1.671	0.069	0.027	0.29	0.13
56647	BCCIP	NA	NA	NA	NA	NA	11.75	-0.286	-0.478	-0.192	-1.671	0.27	0.0076	0.43	0.063
79922	MRM1	NA	NA	NA	NA	NA	11.44	-0.226	-0.378	-0.152	-1.671	0.21	0.087	0.39	0.26
5168	ENPP2	0	0				11.82	-0.279	-0.467	-0.187	-1.67	0.35	0.049	0.48	0.19
26191	PTPN22	NA	NA	NA	NA	NA	11.03	-0.596	-0.995	-0.399	-1.67	0.31	0.041	0.46	0.17
55745	MUDENG	NA	NA	NA	NA	NA	11.2	-0.195	-0.326	-0.131	-1.67	0.29	0.063	0.44	0.21
283385	MORN3	NA	NA	NA	NA	NA	11.4	-0.06	-0.239	-0.178	-1.67	0.56	0.025	0.64	0.12
2841	GPR18	7	4				11.29	-0.285	-0.475	-0.19	-1.669	0.26	0.015	0.42	0.094
54512	EXOSC4	NA	NA	NA	NA	NA	11.1	-0.624	-1.042	-0.418	-1.669	0.17	0.016	0.37	0.095
54751	FBLIM1	NA	NA	NA	NA	NA	12.25	-0.172	-0.287	-0.115	-1.669	0.22	0.0092	0.4	0.07
55226	NAT10	NA	NA	NA	NA	NA	11.53	-0.445	-0.742	-0.297	-1.669	0.26	0.03	0.42	0.14
55762	ZNF701	NA	NA	NA	NA	NA	11.29	-0.4	-0.667	-0.268	-1.669	0.088	0.023	0.31	0.12
583	BBS2	NA	NA	NA	NA	NA	11.08	-0.133	-0.238	-0.105	-1.668	0.57	0.28	0.65	0.52
869	CBLN1	0	0				11.47	-0.104	-0.238	-0.134	-1.668	0.57	0.068	0.64	0.22
2539	G6PD	NA	NA	NA	NA	NA	11.64	-0.182	-0.304	-0.122	-1.668	0.39	0.15	0.51	0.35
7727	ZNF174	NA	NA	NA	NA	NA	11.22	-0.419	-0.699	-0.28	-1.668	0.57	0.14	0.64	0.35
10450	PPIE	NA	NA	NA	NA	NA	11.2	-0.822	-1.372	-0.549	-1.668	0.0053	0.0009	0.13	0.019
26659	OR7A5	7	4				11.14	-0.129	-0.238	-0.11	-1.668	0.66	0.37	0.72	0.6
54566	EPB41L4B	NA	NA	NA	NA	NA	11.36	-0.234	-0.391	-0.157	-1.668	0.17	0.023	0.37	0.12
25917	THUMPD3	NA	NA	NA	NA	NA	11.61	-0.407	-0.679	-0.272	-1.667	0.081	0.0077	0.31	0.064
56006	C19orf61	NA	NA	NA	NA	NA	11.12	-0.259	-0.432	-0.173	-1.666	0.071	0.099	0.29	0.28
79023	NUP37	NA	NA	NA	NA	NA	11.97	-0.129	-0.238	-0.109	-1.666	0.31	0.042	0.46	0.17
284805		NA	NA	NA	NA	NA	12.18	-0.115	-0.238	-0.123	-1.666	0.48	0.034	0.58	0.15
3344	FOXN2	NA	NA	NA	NA	NA	11.52	-0.132	-0.238	-0.106	-1.665	0.33	0.3	0.47	0.53
6876	TAGLN	NA	NA	NA	NA	NA	12.25	-0.169	-0.281	-0.112	-1.665	0.23	0.017	0.41	0.1
8790	FPGT	NA	NA	NA	NA	NA	10.87	-0.249	-0.415	-0.166	-1.665	0.22	0.17	0.4	0.39
9758	FRMPD4	NA	NA	NA	NA	NA	11.75	-0.089	-0.238	-0.149	-1.665	0.45	0.0063	0.55	0.057
56061	UBFD1	NA	NA	NA	NA	NA	11.37	-0.197	-0.328	-0.131	-1.665	0.25	0.081	0.42	0.25
79084	WDR77	NA	NA	NA	NA	NA	11.21	-0.421	-0.7	-0.28	-1.665	0.3	0.036	0.45	0.15
1284	COL4A2	0	0				10.71	-0.175	-0.29	-0.116	-1.664	0.44	0.4	0.55	0.63
10683	DLL3	1	1				11.99	-0.09	-0.238	-0.148	-1.664	0.47	0.011	0.57	0.075
55640	FLVCR2	NA	NA	NA	NA	NA	11.89	-0.156	-0.26	-0.104	-1.664	0.39	0.22	0.5	0.45
440867		NA	NA	NA	NA	NA	11.79	-0.182	-0.302	-0.121	-1.664	0.42	0.27	0.53	0.5
7589	ZSCAN21	NA	NA	NA	NA	NA	11.94	-0.172	-0.286	-0.114	-1.663	0.38	0.015	0.5	0.094
85377	MICALL1	NA	NA	NA	NA	NA	12.05	-0.111	-0.238	-0.127	-1.663	0.28	0.0024	0.43	0.032
341676	NEK5	0	0	kinase			12.28	-0.151	-0.252	-0.1	-1.663	0.1	0.018	0.32	0.1
5104	SERPINA5	0	0				10.92	-0.459	-0.762	-0.303	-1.662	0.57	0.13	0.64	0.32
30816	ERVWE1	1	1				11.18	-0.087	-0.238	-0.15	-1.662	0.45	0.042	0.55	0.17
55193	PBRM1	NA	NA	NA	NA	NA	10.97	-0.239	-0.397	-0.158	-1.662	0.36	0.09	0.48	0.26
57728	WDR19	NA	NA	NA	NA	NA	11.84	-0.128	-0.238	-0.109	-1.662	0.31	0.084	0.45	0.25
9058	SLC13A2	12	0				12.06	-0.021	-0.237	-0.216	-1.661	0.81	1.4e-05	0.84	0.0017
27236	ARFIP1	NA	NA	NA	NA	NA	10.88	-0.545	-0.905	-0.36	-1.661	0.29	0.024	0.44	0.12
1353	COX11	NA	NA	NA	NA	NA	11.23	-0.363	-0.603	-0.24	-1.66	0.13	0.045	0.34	0.17
9210	BMP15	0	0				11.64	-0.244	-0.405	-0.161	-1.66	0.26	0.086	0.42	0.26
9824	ARHGAP11A	0	0				11.16	-0.531	-0.881	-0.35	-1.659	0.39	0.021	0.51	0.11
10299	MARCH6	14	7				11.48	-0.223	-0.37	-0.147	-1.659	0.3	0.13	0.45	0.32
163050	ZNF564	NA	NA	NA	NA	NA	11.42	-0.153	-0.254	-0.101	-1.659	0.41	0.2	0.52	0.42
168433	RNF133	1	0				11.01	-0.41	-0.68	-0.27	-1.659	0.2	0.12	0.38	0.31
472	ATM	0	0	kinase			12.17	-0.212	-0.352	-0.14	-1.658	0.14	0.038	0.35	0.16
8943	AP3D1	NA	NA	NA	NA	NA	12.61	-0.165	-0.273	-0.108	-1.658	0.49	0.11	0.58	0.29
23397	NCAPH	NA	NA	NA	NA	NA	11.84	-0.286	-0.475	-0.188	-1.658	0.31	0.078	0.45	0.24
84618	NT5C1A	NA	NA	NA	NA	NA	11.19	-0.57	-0.945	-0.375	-1.658	0.025	0.0021	0.23	0.03
90075	ZNF30	NA	NA	NA	NA	NA	11.34	-0.225	-0.372	-0.148	-1.658	0.35	0.074	0.48	0.24
130399	ACVR1C	1	1	kinase			11.92	-0.171	-0.283	-0.112	-1.658	0.18	0.032	0.38	0.14
345651	ACTBL2	NA	NA	NA	NA	NA	12.36	-0.201	-0.333	-0.132	-1.658	0.32	0.0025	0.46	0.034
9218	VAPA	NA	NA	NA	NA	NA	12.01	-0.029	-0.237	-0.208	-1.657	0.84	0.002	0.86	0.03
168451	THAP5	NA	NA	NA	NA	NA	11.84	-0.182	-0.301	-0.119	-1.657	0.19	0.024	0.38	0.12
284340	CXCL17	0	0				11.79	-0.203	-0.336	-0.133	-1.657	0.071	0.013	0.29	0.086
400629	TEX19	NA	NA	NA	NA	NA	12.18	-0.238	-0.395	-0.156	-1.657	0.12	0.003	0.34	0.037
1286	COL4A4	0	0				11.55	-0.144	-0.239	-0.095	-1.656	0.22	0.06	0.4	0.21
2319	FLOT2	NA	NA	NA	NA	NA	12.27	-0.075	-0.237	-0.162	-1.656	0.68	0.014	0.73	0.087
9915	ARNT2	NA	NA	NA	NA	NA	11.75	-0.134	-0.237	-0.103	-1.656	0.21	0.012	0.39	0.082
54454	ATAD2B	NA	NA	NA	NA	NA	11.48	-0.229	-0.379	-0.15	-1.656	0.34	0.11	0.47	0.29
64478	CSMD1	1	1				11.54	-0.175	-0.289	-0.114	-1.655	0.1	0.19	0.32	0.41
84616	KRTAP4-4	NA	NA	NA	NA	NA	10.94	-0.232	-0.384	-0.152	-1.655	0.0046	0.00032	0.13	0.01
90701	SEC11C	NA	NA	NA	NA	NA	11.48	-0.17	-0.281	-0.111	-1.655	0.23	0.071	0.4	0.23
440354		NA	NA	NA	NA	NA	11.41	-0.274	-0.454	-0.18	-1.655	0.09	0.046	0.31	0.18
1646	AKR1C2	NA	NA	NA	NA	NA	11.26	-0.639	-1.057	-0.418	-1.654	0.37	0.00014	0.5	0.0064
3356	HTR2A	7	4				11.18	-0.327	-0.541	-0.214	-1.654	0.06	0.029	0.28	0.14
55167	MSL2	NA	NA	NA	NA	NA	11.65	-0.215	-0.356	-0.141	-1.654	0.15	0.12	0.36	0.31
128272	ARHGEF19	NA	NA	NA	NA	NA	11.74	-0.152	-0.252	-0.099	-1.654	0.53	0.049	0.61	0.18
374955	SPATA21	NA	NA	NA	NA	NA	11.79	-0.076	-0.236	-0.161	-1.654	0.69	0.07	0.74	0.23
1741	DLG3	0	0	kinase			11.13	-0.052	-0.236	-0.184	-1.653	0.78	0.041	0.81	0.17
10066	SCAMP2	NA	NA	NA	NA	NA	11.58	-0.231	-0.382	-0.151	-1.653	0.11	0.039	0.33	0.16
10330	CNPY2	0	0				10.98	-0.254	-0.42	-0.166	-1.653	0.37	0.28	0.49	0.51
55784	MCTP2	NA	NA	NA	NA	NA	11.07	-0.144	-0.238	-0.094	-1.653	0.34	0.32	0.48	0.55
317772	HIST2H2AB	NA	NA	NA	NA	NA	11.42	-0.134	-0.236	-0.103	-1.653	0.69	0.41	0.74	0.63
1870	E2F2	NA	NA	NA	NA	NA	11.6	-0.128	-0.236	-0.108	-1.652	0.41	0.15	0.52	0.35
8985	PLOD3	0	0				10.94	-0.26	-0.43	-0.17	-1.652	0.52	0.16	0.6	0.37
10055	SAE1	NA	NA	NA	NA	NA	11.32	-0.358	-0.591	-0.233	-1.652	0.21	0.06	0.39	0.21
23522	MYST4	NA	NA	NA	NA	NA	11.09	-0.141	-0.236	-0.095	-1.652	0.27	0.26	0.43	0.49
140609	NEK7	0	0	kinase			11.73	-0.146	-0.241	-0.095	-1.652	0.014	0.034	0.19	0.15
221409	SPATS1	NA	NA	NA	NA	NA	11.12	-0.555	-0.916	-0.362	-1.652	0.1	0.0042	0.33	0.045
1528	CYB5A	NA	NA	NA	NA	NA	11.54	-0.241	-0.397	-0.157	-1.651	0.33	0.14	0.47	0.34
5420	PODXL	1	1				10.92	-0.053	-0.236	-0.183	-1.651	0.7	0.0082	0.75	0.066
57679	ALS2	NA	NA	NA	NA	NA	11.32	-0.396	-0.653	-0.257	-1.651	0.32	0.022	0.46	0.12
373861	HILS1	NA	NA	NA	NA	NA	12.03	-0.185	-0.306	-0.12	-1.651	0.38	0.079	0.5	0.25
[truncated: 12,475 more rows]
