# Supplementary material for: Identification of acquired Notch3 dependency in metastatic Head and Neck Cancer
Source: Commun Biol. 2023 May 18;6:538. doi: 10.1038/s42003-023-04828-9 (PMC10195806; doi:10.1038/s42003-023-04828-9)
Supplement: Supplementary file 9 — Supplementary data 6 [file 42003_2023_4828_MOESM9_ESM.xlsx]

## Sheet: Supplementary table 6
Supplementary table 6
Clinical Data for all cases in the Oral Cavity TMA
	rows this colour are from 1994-2004 database
	rows this colour are from 2004-2011 database
	these MRNs were excluded from the database for various reasons; but cores were already taken
TMA1
positive_cells_fraction_HES1	positive_cells_fraction_HEX1	positive_cells_fraction_JAGGED1	positive_cells_fraction_JAGGED2	ID	DOB	age	dxdt	gender	alcoholuse	alcoholyesno	alcohol_analysis	tobaccoandalcohol	tobacco	prisite	siteside	ctstage	clinTstage_foranalysis	tstagestatified	clinode	clinode_foranalysis	NOvsNPos	Clinmets	OverallclinStage	overallstagestratified	ptsize	ptstage	pTstage_foranalysis	PTstagestratified	patnode	pathnodestrat	pNodeLevel	levelIb Positive	Overall pathstage	mets	tongue_region	alveolus_region	fom_region	path	scc	frozen	permanent	perm_4analysis	perinvas	patecs	tumorthick	lyminvas	primary txdt	Time to Rx	Treatment#
positive_cells_fraction_HES1	positive_cells_fraction_HEX1	positive_cells_fraction_JAGGED1	positive_cells_fraction_JAGGED2	ID	dob	age	gender	new_ca	ca_2nd	recurrence_0	synchro_tumour	race	race_s	smoking	tobacco	tobacco2	tobacco3	tobacco4	tobacco5	toba_freq	alcohol	alcohol_type	alcohol_type2	alcohol_type3	previousRT	previousCT	previousCT_RT	prior_hist	prior_hist_loc1	prior_hist_loc2	prior_hist_loc3	prior_hist_loc4	immunosupression	alcohol_freq	mrn	dx_bx_dt	bx_perform	bx_mthd	bx_pathReview	ps_buccal_mucosa	ps_hard_palate	ps_alveolus	ps_tongue	ps_retromolar	ps_flr_mouth	ps_lip	site_side_l	site_side_r	site_side_m
0.665702	0.00117279	NA	0.306934	1310	1948-06-09	53	2001-08-16	1	moderate	1	2	1	1	5	Right	T3	3	1	N0	0	1	Not specified	3	0	4.0cm	T2	4	0	N2b	7	123	888	4	Not specified	12			Squamous cell carcinoma	moderate	revised until negative	close (t	2	1	1	15	1	2001-09-18	32	1
0.516684	0.000161421	0.353645	0.613074	B21	1958-05-19	46	M	TRUE	FALSE	FALSE	FALSE	WHITE/CAUCASIAN		CURRENT	CIGARETTES					15	CURRENT	BEER			FALSE	FALSE	FALSE							3-6 DRINKS/DAY	4579-03-05	2004-11-18	at UHN	Incisionalbx	0	FALSE	FALSE		TONGUE-NOS	FALSE	FALSE		TRUE	FALSE	FALSE
0.74976	0.0140351	0.0660566	0.127843	2002	1945-03-27	48	2002-09-25	2	none	0	1	0	0	5	Right	T3	3	1	N0	0	1	No	3	0	3.5cm	T2	4	0	N2b	2	34	not specified	4	No	3			Squamous cell carcinoma	poorly d	negative	negative	2	1	0	16	0	2002-11-08	43	1
0.43189	0.000904568	0.224511	0.263128	B27	2025-03-29	80	M	TRUE	FALSE	FALSE	FALSE	WHITE/CAUCASIAN		CURRENT	CIGARETTES					1.5	UNKNOWN	NOT SPECIFIED			TRUE	FALSE	FALSE	1					NO	NOT SPECIFIED	1231404	2005-01-10	outside UHN	Incisionalbx	0	FALSE	FALSE		TONGUE-LATERAL	FALSE	FALSE		FALSE	TRUE	FALSE
0.520493	0	0.0806242	0.245953	B30	1942-09-09	63	F	TRUE	FALSE	FALSE	FALSE	WHITE/CAUCASIAN		NON-SMOKER							NON-DRINKER				FALSE	FALSE	FALSE	1							1284703	2006-04-06	outside UHN	Incisionalbx	1	FALSE	FALSE		TONGUE-LATERAL	FALSE	FALSE		FALSE	TRUE	FALSE
0.741295	0.00296345	0.0912477	0.345168	B40	1949-05-01	57	M	TRUE	FALSE	FALSE	FALSE	WHITE/CAUCASIAN		DISCONTINUED	CIGARETTES					N/S	CURRENT	SPIRITS/HARD LIQUOR			FALSE	FALSE	FALSE							>6 DRINKS/DAY	2213201	2006-05-14	outside UHN	Incisionalbx	0	FALSE	FALSE		TONGUE-LATERAL	FALSE	FALSE		FALSE	TRUE	FALSE
0.803424	0.00325978	0.0309016	0.771565	887	1934-02-02	67	2002-01-09	1900-01-01	mild	1	1	0	1	5	Left	T3	3	1	N2a	2	0	No	1900-01-04	0	2.1cm	T2	2	1	N2b	2	1	not specified	4	No	1900-01-01			Squamous cell carcinoma	moderate	negative	close (t	2	1	0	11	1	2002-01-31	22	1
0.802514	0.000202184	0.172213	0.350485	4036	1958-01-31	46	2004-06-22	1900-01-02	none	0	1	0	0	5	Left	T3	3	1	N0	0	1	No	3	0	4.0cm	T2	3	0	N0	0	0	888	3	No	1900-01-03			Squamous cell carcinoma	moderate	negative	close (t	2	1	0	20	0	2004-07-29	37	1
0.764143	0.0272461	0.0667075	0.291367	B63	1956-02-21	49	M	TRUE	FALSE	FALSE	FALSE	WHITE/CAUCASIAN		CURRENT	CIGARETTES					40	CURRENT	SPIRITS/HARD LIQUOR			FALSE	FALSE	FALSE							>6 DRINKS/DAY	9556-10-18	2005-12-14	at UHN	Incisionalbx	0	FALSE	FALSE		TONGUE-LATERAL	FALSE	FALSE		FALSE	TRUE	FALSE
0.67276	0.00204918	0.313679	0.289298	211	1953-05-17	48	2002-05-03	1900-01-01	mild	1	1	0	1	5	Left	T3	3	1	N2c	2	0	No	4	0	4.5cm	T3	3	0	N0	0	888	888	3	No	1900-01-03			Squamous cell carcinoma	moderate	negative	positive	1	1	0	19	0	2002-05-13	10	1
0.540326	0.0063306	0.143571	0.531921	19	1937-01-30	64	2001-05-07	1900-01-02	none	0	1	0	1	5	Right	T3	3	1	N1	1	0	No	3	0	4.5cm	T3	3	0	N0	0	888	888	3	No	1900-01-03			Squamous cell carcinoma	well dif	negative	negative	2	not mentioned	0	22	not mentioned	2001-06-29	52	1
0.471055	0.0519079	0.0234613	NA	1005	1970-03-30	31	2001-09-10	1900-01-01	heavy	1	2	1	1	5	Right	T3	3	1	N0	0	1	No	1900-01-03	0	4.0cm	T2	4	0	N0	0	888	888	4	No	3			Squamous cell carcinoma	moderate	negative	negative	0	1	0	25	0	2001-10-17	37	1
0.538799	0.0011515	0.0401025	0.657348	4041	1970-09-09	31	2001-12-21	1900-01-01	moderate	1	2	1	1	5	Right	T3	3	1	N2	2	0	No	1900-01-04	0	3.2cm	T4	2	1	N2b	3	23	not specified	4	No	1900-01-03			Squamous cell carcinoma	moderate	revised until negative	close (t	2	1	0	14	0	2002-02-07	46	1
0.738528	0.000333778	0.119627	0.209078	B70	1933-01-17	73	F	TRUE	FALSE	FALSE	FALSE	WHITE/CAUCASIAN		DISCONTINUED	CIGARETTES					40	NON-DRINKER				FALSE	FALSE	FALSE								###############################################################################################################################################################################################################################################################	2006-01-03	outside UHN	Incisionalbx	0	FALSE	FALSE		TONGUE-DORSAL	FALSE	FALSE		TRUE	FALSE	FALSE
0.542458	0.00290951	0.00307951	0.685234	1016	1929-03-13	72	2002-03-04	1900-01-02	moderate	1	2	1	1	5	Right	T2	2	0	N0	0	1	No	2	1	2.2cm	T2	2	1	N0	0	1902-06-06	888	2	No	1900-01-03			Squamous cell carcinoma	moderate	negative	negative	0	0	0	7	0	2002-04-29	55	1
0.773114	0.130145	0.00756956	0.497558	4097	1964-12-29	37	2002-08-27	1900-01-01	heavy	1	2	1	1	5	Left	T3	3	1	N2b	2	0	No	1900-01-04	0	6.5cm	T4	3	0	N2b	4	23	not specified	4	No	1900-01-03			Squamous cell carcinoma	moderate	negative	close (t	2	1	1	35	1	2002-09-30	33	1
0.445984	0.0035503	0.115474	0.297335	4117	1936-08-15	68	2004-04-07	1900-01-02	mild	1	1	0	1	3	Right	T4a	4	1	N1	1	0	No	1900-01-04	0	4.5cm	T4b	1900-01-04	0	N2b	3	12	not specified	4	No		1	888	Squamous cell carcinoma	moderately differentiated	positive	positive	0	1	1	not mentioned	1	2004-05-13	36
0.792058	0.00383296	0.551339	0.132968	B88	1955-11-07	48	M	TRUE	FALSE	FALSE	FALSE	OTHER	Italian	CURRENT	CIGARETTES					55	CURRENT	BEER			FALSE	FALSE	FALSE							>6 DRINKS/DAY	###############################################################################################################################################################################################################################################################	2004-09-07	outside UHN	Incisionalbx	0	FALSE	FALSE		TONGUE-LATERAL	FALSE	FALSE		FALSE	TRUE	FALSE
0.681883	0.00298507	0.122739	0.482253	B95	1964-01-27	41	F	TRUE	FALSE	FALSE	FALSE	NOT SPECIFIED		CURRENT	CIGARETTES					7	NON-DRINKER				FALSE	FALSE	FALSE						NO		###############################################################################################################################################################################################################################################################	2004-11-14	outside UHN	Incisionalbx	0	FALSE	FALSE		TONGUE-LATERAL	FALSE	FALSE		FALSE	TRUE	FALSE
0.696308	0.00265164	0.195352	0.625517	B97	1946-02-03	58	F	TRUE	FALSE	FALSE	FALSE	WHITE/CAUCASIAN		NON-SMOKER							NON-DRINKER				FALSE	FALSE	TRUE	1	BREAST						3197572	2004-12-14	at UHN	Incisionalbx	0	FALSE	FALSE		TONGUE-LATERAL	FALSE	FALSE		TRUE	FALSE	FALSE
0.53582	0.00699597	0.0371206	0.544601	B104	1943-05-30	61	M	TRUE	FALSE	FALSE	FALSE	WHITE/CAUCASIAN		CURRENT	CIGARETTES					5 cig/day x 30 yrs	CURRENT	NOT SPECIFIED			FALSE	FALSE	FALSE							1-2 DRINKS/DAY	###############################################################################################################################################################################################################################################################	2005-04-04	at UHN	Incisionalbx	0	FALSE	FALSE		TONGUE-LATERAL	FALSE	FALSE		TRUE	FALSE	FALSE
0.777311	0.00233146	0.150931	0.42226	B126	1953-12-04	52	M	TRUE	FALSE	FALSE	FALSE	WHITE/CAUCASIAN		CURRENT	CIGARETTES					60	CURRENT	BEER			FALSE	FALSE	FALSE							>6 DRINKS/DAY	###############################################################################################################################################################################################################################################################	2006-02-15	outside UHN	Incisionalbx	0	FALSE	FALSE		TONGUE-LATERAL	FALSE	FALSE		TRUE	FALSE	FALSE
0.783589	0.0027137	0.041334	0.629089	B127	1960-05-04	46	M	TRUE	FALSE	FALSE	FALSE	WHITE/CAUCASIAN		DISCONTINUED	CIGARETTES					N/S	CURRENT	BEER			FALSE	FALSE	FALSE							1-2 DRINKS/DAY	###############################################################################################################################################################################################################################################################	2006-03-09	outside UHN	Incisionalbx	0	FALSE	FALSE		TONGUE-LATERAL	FALSE	FALSE		FALSE	TRUE	FALSE
0.693498	0.0016125	0.234195	0.0269207	B128	1946-08-10	59	M	TRUE	FALSE	FALSE	FALSE	NOT SPECIFIED		CURRENT	CIGARETTES					40	CURRENT	BEER			FALSE	FALSE	FALSE							3-6 DRINKS/DAY	###############################################################################################################################################################################################################################################################	2006-03-03	outside UHN	Incisionalbx	0	FALSE	FALSE		TONGUE-VENTRAL	FALSE	FALSE		TRUE	FALSE	FALSE
0.835919	0.000658762	0.30278	0.65191	B129	1977-12-16	28	F	TRUE	FALSE	FALSE	FALSE	WHITE/CAUCASIAN		NON-SMOKER							NON-DRINKER				FALSE	FALSE	FALSE						NO		3295723	2006-04-07	outside UHN	Incisionalbx	0	FALSE	FALSE		TONGUE-LATERAL	FALSE	FALSE		FALSE	TRUE	FALSE
0.73588	0.000891107	0.190607	0.400548	B142	1981-11-07	24	M	TRUE	FALSE	FALSE	FALSE	EAST ASIAN	Vietnamese	CURRENT	CIGARETTES					5	CURRENT	NOT SPECIFIED			FALSE	FALSE	FALSE						NO	NOT SPECIFIED	###############################################################################################################################################################################################################################################################	2006-10-03	at UHN	Incisionalbx	0	FALSE	FALSE		TONGUE-LATERAL	FALSE	FALSE		TRUE	FALSE	FALSE
0.700464	0.0018105	0.022324	0.577663	B144	1961-11-08	45	M	TRUE	FALSE	FALSE	FALSE	NOT SPECIFIED		DISCONTINUED	CIGARETTES					15	DISCONTINUED	NOT SPECIFIED			FALSE	FALSE	FALSE								###############################################################################################################################################################################################################################################################	2006-11-08	at UHN	Incisionalbx	0	FALSE	FALSE			FALSE	TRUE		TRUE	FALSE	FALSE
0.820385	0.0385378	0.240866	0.783552	B145	1934-03-23	72	F	TRUE	FALSE	FALSE	FALSE	EAST ASIAN		NON-SMOKER							NON-DRINKER				FALSE	FALSE	FALSE						NO		###############################################################################################################################################################################################################################################################	2006-11-03	at UHN	Incisionalbx	0	FALSE	FALSE		TONGUE-LATERAL	FALSE	FALSE		TRUE	FALSE	FALSE
TMA2
positive_cells_fraction_HES1	positive_cells_fraction_HEX1	positive_cells_fraction_JAGGED1	positive_cells_fraction_JAGGED2	ID	DOB	age	dxdt	gender	alcoholuse	alcoholyesno	alcohol_analysis	tobaccoandalcohol	tobacco	prisite	siteside	ctstage	clinTstage_foranalysis	tstagestatified	clinode	clinode_foranalysis	NOvsNPos	Clinmets	OverallclinStage	overallstagestratified	ptsize	ptstage	pTstage_foranalysis	PTstagestratified	patnode	pathnodestrat	pNodeLevel	levelIb Positive	Overall pathstage	mets	tongue_region	alveolus_region	fom_region	path	scc	frozen	permanent	perm_4analysis	perinvas	patecs	tumorthick	lyminvas	primary txdt	Time to Rx	Treatment#
positive_cells_fraction_HES1	positive_cells_fraction_HEX1	positive_cells_fraction_JAGGED1	positive_cells_fraction_JAGGED2	ID	dob	age	gender	new_ca	ca_2nd	recurrence_0	synchro_tumour	race	race_s	smoking	tobacco	tobacco2	tobacco3	tobacco4	tobacco5	toba_freq	alcohol	alcohol_type	alcohol_type2	alcohol_type3	previousRT	previousCT	previousCT_RT	prior_hist	prior_hist_loc1	prior_hist_loc2	prior_hist_loc3	prior_hist_loc4	immunosupression	alcohol_freq	mrn	dx_bx_dt	bx_perform	bx_mthd	bx_pathReview	ps_buccal_mucosa	ps_hard_palate	ps_alveolus	ps_tongue	ps_retromolar	ps_flr_mouth	ps_lip	site_side_l	site_side_r	site_side_m
0.611933	0.00462829	0.0764451	0.421839	82	1949-01-27	49	1998-04-28	1900-01-01	mild	1	1	0	1	5	Left	T1	1	0	N0	0	1	No	1	1	unknown	T1	1	1	NX	888	888	888	888	No	1900-01-23			Squamous cell carcinoma	not spec	none tak	negative	2	not mentioned	888	1	not mentioned	1998-04-29	1	1
0.771019	0.00517504	0.00226301	0.691396	B33	1951-02-16	59	F	TRUE	FALSE	FALSE	FALSE	WHITE/CAUCASIAN		CURRENT	CIGARETTES					80	CURRENT	NOT SPECIFIED			FALSE	FALSE	FALSE							SOCIAL	2078642	2010-05-25	outside UHN	Incisionalbx	0	FALSE	FALSE		TONGUE-LATERAL	FALSE	FALSE		TRUE	FALSE	FALSE
0.803247	0.00233146	0.268485	0.663831	B35	1946-07-15	61	M	TRUE	FALSE	FALSE	FALSE	NOT SPECIFIED		CURRENT	CIGARETTES	PIPE				30	NON-DRINKER				FALSE	FALSE	FALSE								7667-07-08	2007-05-30	outside UHN	Incisionalbx	1	FALSE	FALSE		TONGUE-LATERAL	FALSE	FALSE		TRUE	FALSE	FALSE
0.806296	0.00359712	0.0374883	0.464071	B62	1953-08-31	57	M	TRUE	FALSE	FALSE	FALSE	WHITE/CAUCASIAN		CURRENT	CIGARETTES					30	UNKNOWN	NOT SPECIFIED			FALSE	FALSE	FALSE	1						NOT SPECIFIED	9383-06-17	2010-07-23	outside UHN	Excisional bx	0	FALSE	FALSE			FALSE	FALSE		FALSE	FALSE	FALSE
0.899961	0.000244978	0.000422833	0.27018	B65	1934-02-01	76	F	TRUE	FALSE	FALSE	FALSE	WHITE/CAUCASIAN		UNKNOWN	NOT SPECIFIED					N/S	UNKNOWN	NOT SPECIFIED			FALSE	FALSE	FALSE							NOT SPECIFIED	9870-06-24	2009-12-11	at UHN	Incisionalbx	0	FALSE	FALSE		TONGUE-DORSAL	FALSE	FALSE		TRUE	FALSE	FALSE
0.746696	0.0077688	0.112942	0.485608	386	1918-11-07	82	2001-02-05	1900-01-02	none	0	1	0	0	5	Left	T2	2	0	N0	0	1	No	2	1	2.0cm	T1	2	1	N0	0	888	888	2	No	1900-01-03			Squamous cell carcinoma	well dif	negative	negative	0	not mentioned	0	4	not mentioned	2001-03-21	46	1
0.604335	0.0356053	0.176963	0.35091	B67	1958-05-16	52	F	TRUE	FALSE	FALSE	FALSE														FALSE	FALSE	FALSE						AML		2955933	2010-07-26	at UHN	Incisionalbx		FALSE	FALSE		TONGUE-LATERAL	FALSE	FALSE		TRUE	FALSE	FALSE
0.686634	0.00202137	0.0473055	0.701714	B80	2023-03-24	84	F	TRUE	FALSE	FALSE	FALSE	WHITE/CAUCASIAN		NON-SMOKER							NON-DRINKER				FALSE	FALSE	FALSE						NO		###############################################################################################################################################################################################################################################################	2007-10-23	at UHN	Incisionalbx	0	FALSE	FALSE		TONGUE-LATERAL	FALSE	FALSE		TRUE	FALSE	FALSE
0.799067	0.0529314	0.00527932	0.811028	B146	1975-03-30	31	M	TRUE	FALSE	FALSE	FALSE	WHITE/CAUCASIAN		NON-SMOKER							CURRENT	NOT SPECIFIED			FALSE	FALSE	FALSE							SOCIAL	###############################################################################################################################################################################################################################################################	2006-10-17	outside UHN	Excisional bx	0	FALSE	FALSE		TONGUE-LATERAL	FALSE	FALSE		FALSE	TRUE	FALSE
0.769811	0.000290951	0.233071	0.396121	B161	1932-10-05	78	F	TRUE	FALSE	FALSE	FALSE														FALSE	FALSE	FALSE								3540393	2010-08-23	at UHN			FALSE	FALSE		TONGUE-LATERAL	FALSE	FALSE		TRUE	FALSE	FALSE
0.748387	0.0280404	0.0306817	0.293472	B177	1956-03-04	51	M	TRUE	FALSE	FALSE	FALSE	WHITE/CAUCASIAN		CURRENT	CIGARETTES					40	CURRENT	BEER			FALSE	FALSE	FALSE							>6 DRINKS/DAY	3673546	2007-11-28	outside UHN	Incisionalbx	0	FALSE	FALSE			FALSE	TRUE		FALSE	FALSE	TRUE
0.75607	0.00123954	0.0660245	0.60093	B188	1970-08-05	37	M	TRUE	FALSE	FALSE	FALSE	NOT SPECIFIED		NON-SMOKER							CURRENT	NOT SPECIFIED			FALSE	FALSE	FALSE							1-2 DRINKS/DAY	3707113	2008-04-28	outside UHN	Incisionalbx	0	FALSE	FALSE		TONGUE-LATERAL	FALSE	FALSE		FALSE	TRUE	FALSE
0.782161	0.00218341	0.146228	0.646752	B190	1954-05-16	54	M	TRUE	FALSE	FALSE	FALSE	EAST ASIAN		CURRENT	CIGARETTES					10	NON-DRINKER				FALSE	FALSE	FALSE						NO		###############################################################################################################################################################################################################################################################	2008-05-22	outside UHN	Incisionalbx	1	FALSE	FALSE		TONGUE-LATERAL	FALSE	FALSE		TRUE	FALSE	FALSE
0.812994	0.000281849	0.0125497	0.62099	B201	1941-11-30	67	F	TRUE	FALSE	FALSE	FALSE	NOT SPECIFIED		NON-SMOKER							NON-DRINKER				FALSE	FALSE	FALSE								3742646	2008-10-22	at UHN	Incisionalbx	1	FALSE	FALSE		TONGUE-LATERAL	FALSE	FALSE		TRUE	FALSE	FALSE
0.881284	0.002457	0.104716	0.198259	B215	1955-08-18	54	M	TRUE	FALSE	FALSE	FALSE	NOT SPECIFIED		DISCONTINUED	NOT SPECIFIED					N/S	CURRENT	BEER			FALSE	FALSE	FALSE							3-6 DRINKS/DAY	3876688	2010-04-29	outside UHN	Incisionalbx	0	FALSE	FALSE		TONGUE-LATERAL	FALSE	FALSE		TRUE	FALSE	FALSE
0.846595	0.0032695	0.0986312	0.392579	B216	1960-07-18	50	F	TRUE	FALSE	FALSE	FALSE	NOT SPECIFIED		NON-SMOKER							CURRENT	NOT SPECIFIED			FALSE	FALSE	FALSE							NOT SPECIFIED	###############################################################################################################################################################################################################################################################	2010-06-11	outside UHN	Incisionalbx	1	FALSE	FALSE		TONGUE-LATERAL	FALSE	FALSE		FALSE	TRUE	FALSE
0.632083	0.00443623	0.0148433	0.419666	B221	1954-03-02	56	M	TRUE	FALSE	FALSE	FALSE	WHITE/CAUCASIAN		CURRENT	CIGARETTES	PIPE				35	CURRENT	NOT SPECIFIED			FALSE	FALSE	FALSE	0					NO	3-6 DRINKS/DAY	###############################################################################################################################################################################################################################################################	2010-08-09	at UHN	Incisionalbx	0	FALSE	FALSE		TONGUE-LATERAL	FALSE	FALSE		FALSE	TRUE	FALSE
TMA3
positive_cells_fraction_HES1	positive_cells_fraction_HEX1	positive_cells_fraction_JAGGED1	positive_cells_fraction_JAGGED2	ID	DOB	age	dxdt	gender	alcoholuse	alcoholyesno	alcohol_analysis	tobaccoandalcohol	tobacco	prisite	siteside	ctstage	clinTstage_foranalysis	tstagestatified	clinode	clinode_foranalysis	NOvsNPos	Clinmets	OverallclinStage	overallstagestratified	ptsize	ptstage	pTstage_foranalysis	PTstagestratified	patnode	pathnodestrat	pNodeLevel	levelIb Positive	Overall pathstage	mets	tongue_region	alveolus_region	fom_region	path	scc	frozen	permanent	perm_4analysis	perinvas	patecs	tumorthick	lyminvas	primary txdt	Time to Rx	Treatment#
positive_cells_fraction_HES1	positive_cells_fraction_HEX1	positive_cells_fraction_JAGGED1	positive_cells_fraction_JAGGED2	ID	dob	age	gender	new_ca	ca_2nd	recurrence_0	synchro_tumour	race	race_s	smoking	tobacco	tobacco2	tobacco3	tobacco4	tobacco5	toba_freq	alcohol	alcohol_type	alcohol_type2	alcohol_type3	previousRT	previousCT	previousCT_RT	prior_hist	prior_hist_loc1	prior_hist_loc2	prior_hist_loc3	prior_hist_loc4	immunosupression	alcohol_freq	mrn	dx_bx_dt	bx_perform	bx_mthd	bx_pathReview	ps_buccal_mucosa	ps_hard_palate	ps_alveolus	ps_tongue	ps_retromolar	ps_flr_mouth	ps_lip	site_side_l	site_side_r	site_side_m
0.873125	0	0.00428776	0.50818	B01	1933-10-16	76	F	TRUE	FALSE	FALSE	FALSE	WHITE/CAUCASIAN		DISCONTINUED	NOT SPECIFIED					N/S	CURRENT	WINE			FALSE	FALSE	TRUE	1	BREAST					OCCASIONAL	91224	2010-07-11	at UHN	Incisionalbx	0	FALSE	FALSE		TONGUE-LATERAL	FALSE	FALSE		TRUE	FALSE	FALSE
0.696364	0.00106695	0.0131643	0.441055	1270	1954-09-04	49	2004-01-21	1	mild	1	1	0	1	5	Left	T2	2	0	N0	0	1	No	2	1	3.0cm	T2	2	1	N2b	3	23	not specified	4	No	3			Squamous cell carcinoma	moderate	negative	negative	0	1	0	10	0	2004-02-27	36	1
0.7216	0.000456308	0.051872	0.727542	1302	1925-01-19	77	2002-07-29	1900-01-02	moderate	1	2	1	1	5	Right	T2	2	0	N0	0	1	No	2	1	3.0cm	T2	2	1	NX	888	888	888	888	No	1900-01-03			Squamous cell carcinoma	moderate	negative	negative	0	0	888	14	0	2002-08-30	31	1
0.63638	0.00102512	0.0349315	0.207584	B22	2021-06-29	82	F	TRUE	FALSE	FALSE	FALSE	WHITE/CAUCASIAN		UNKNOWN	NOT SPECIFIED					N/S	UNKNOWN	NOT SPECIFIED			FALSE	FALSE	FALSE						IMMUNOSUPRESSION DRUGS	NOT SPECIFIED	4588-04-20	2004-01-29	outside UHN	Incisionalbx	1	FALSE	FALSE		TONGUE-LATERAL	FALSE	FALSE		FALSE	TRUE	FALSE
0.644729	0.00672269	0.136395	0.530454	4064	1952-09-27	50	2003-06-26	1900-01-02	mild	1	1	0	0	5	Right	T1	1	0	N0	0	1	No	1	1	1.8cm	T1	1	1	N0	0	888	888	1	No	1900-01-03			Squamous cell carcinoma	moderate	negative	negative	0	0	0	8	0	2003-09-12	76	1
0.894772	0	0.125083	0.278074	B472	1948-12-19	62	M	TRUE	FALSE	FALSE	FALSE														FALSE	FALSE	FALSE								2340207	2011-04-08	outside UHN			FALSE	FALSE		TONGUE-LATERAL	FALSE	FALSE		FALSE	TRUE	FALSE
0.846116	0.027933	0.168728	0.396182	B57	1931-09-17	79	M	TRUE	FALSE	FALSE	FALSE														FALSE	FALSE	FALSE								9118-08-12	2011-05-02	outside UHN			FALSE	FALSE		TONGUE-LATERAL	FALSE	FALSE		TRUE	FALSE	FALSE
0.865251	0.00630583	0.00742601	0.535971	187	1939-06-28	60	1999-12-07	1900-01-01	mild	1	1	0	0	5	Left	T3	3	1	N0	0	1	No	3	0	2.5cm	T2	3	0	N1	1	2	not specified	3	No	1900-01-03			Squamous cell carcinoma	well dif	negative	negative	0	not mentioned	0	18	not mentioned	2000-01-27	50	1
0.796662	0.00183823	0.183349	0.128175	4092	1921-02-21	81	2002-12-03	1900-01-02	none	0	1	0	0	5	Right	T2	2	0	N0	0	1	No	2	1	1.7cm	T1	1	1	N1	1	2	not specified	3	No	1900-01-03			Squamous cell carcinoma	moderate	negative	negative	0	1	0	6	0	2002-12-19	16	1
0.829947	0.0010057	0.0170617	0.523693	4107	1951-11-23	51	2003-01-03	1900-01-01	mild	1	1	0	1	5	Right	T3	3	1	N0	0	1	No	3	0	5.6cm	T3	3	0	N0	0	888	888	3	No	1900-01-03			Squamous cell carcinoma	moderate	negative	negative	0	0	0	17	0	2003-01-31	28	1
0.820901	0	0.209867	0.181839	B77	1968-04-22	43	F	TRUE	FALSE	FALSE	FALSE	MIDDLE EASTERN		NON-SMOKER							NON-DRINKER				FALSE	FALSE	FALSE								###############################################################################################################################################################################################################################################################	2011-10-17	at UHN	Incisionalbx	999	FALSE	FALSE		TONGUE-LATERAL	FALSE	FALSE		TRUE	FALSE	FALSE
0.714923	0.0108507	0.0185152	0.233651	4001	1966-04-21	37	2003-12-22	1900-01-01	mild	1	1	0	1	5	Right	T2	2	0	N1	1	0	No	1900-01-03	0	3.0cm	T2	2	1	N2b	2	24	not specified	4	No	3			Squamous cell carcinoma	moderate	negative	negative	0	1	0	14	0	2004-01-21	29	1
0.796363	0.00047619	0.00456456	0.703893	B81	1952-09-22	51	M	TRUE	FALSE	FALSE	FALSE	NOT SPECIFIED		CURRENT	CIGARETTES					30	CURRENT	NOT SPECIFIED			FALSE	FALSE	FALSE						NO	>6 DRINKS/DAY	###############################################################################################################################################################################################################################################################	2004-01-27	outside UHN	Incisionalbx	1	FALSE	FALSE		TONGUE-LATERAL	FALSE	FALSE		FALSE	TRUE	FALSE
0.668369	0.00782473	0.0632152	0.393772	4071	1943-03-25	61	2004-04-27	1900-01-02	moderate	1	2	1	1	5	Left	T3	3	1	N0	0	1	No	3	0	3.0cm	T2	2	1	N0	0	888	888	2	No	1900-01-03			Squamous cell carcinoma	poorly d	negative	positive	2	1	9999	17	0	2004-05-21	24	1
0.615487	0	0.0434183	0.255734	4050	1957-12-02	46	2004-04-23	1900-01-01	heavy	1	2	1	1	5	Right	T4	4	1	N2c	2	0	No	1900-01-04	0	4.2cm	T3	4	0	N2b	4	345	not specified	4	No	1900-01-03			Squamous cell carcinoma	poorly d	negative	positive	1	1	1	33	0	2004-05-20	27	1
0.760728	0.000607903	0.0877449	0.383274	B306	2028-09-13	82	M	TRUE	FALSE	FALSE	FALSE														FALSE	FALSE	FALSE								###############################################################################################################################################################################################################################################################	2010-10-15	outside UHN			FALSE	FALSE		TONGUE-LATERAL	FALSE	FALSE		TRUE	FALSE	FALSE
0.689642	0.003256	0.141143	0.167249	B160	1945-06-18	65	F	TRUE	FALSE	FALSE	FALSE	SOUTH ASIAN													FALSE	FALSE	FALSE								3523461	2010-11-22	at UHN			FALSE	FALSE		TONGUE-LATERAL	FALSE	FALSE		FALSE	TRUE	FALSE
0.582494	0.00314246	0.00838529	0.379457	B223	1953-09-22	57	M	TRUE	FALSE	FALSE	FALSE														FALSE	FALSE	FALSE								3892099	2010-08-17	outside UHN	Incisionalbx	0	FALSE	FALSE		TONGUE-LATERAL	FALSE	FALSE		FALSE	FALSE	FALSE
0.788347	0.0149089	0.0497759	0.511748	B234	1956-11-08	54	M	TRUE	FALSE	FALSE	FALSE														FALSE	FALSE	FALSE								3915690	2010-11-30	outside UHN	Incisionalbx		FALSE	FALSE		TONGUE-LATERAL	FALSE	FALSE		FALSE	TRUE	FALSE
0.795925	0.00100553	0.105812	0.0714498	B235	2027-08-04	83	F	TRUE	FALSE	FALSE	FALSE														FALSE	FALSE	FALSE								###############################################################################################################################################################################################################################################################	2010-11-30	outside UHN			FALSE	FALSE		TONGUE-LATERAL	FALSE	FALSE		TRUE	FALSE	FALSE
0.683544	0.000545108	0.14723	0.688544	B236	1947-05-14	63	F	TRUE	FALSE	FALSE	FALSE														FALSE	FALSE	FALSE								###############################################################################################################################################################################################################################################################	2010-11-29	outside UHN	Incisionalbx	0	FALSE	FALSE		TONGUE-LATERAL	FALSE	FALSE		TRUE	FALSE	FALSE
0.83889	0.00240385	0.0523034	0.476594	B238	1988-04-29	22	M	TRUE	FALSE	FALSE	FALSE														FALSE	FALSE	FALSE								###############################################################################################################################################################################################################################################################	2011-01-25	outside UHN			FALSE	FALSE		TONGUE-LATERAL	FALSE	FALSE		TRUE	FALSE	FALSE
0.602346	0.0115335	0.0505216	0.0684703	B247	1947-07-02	63	F	TRUE	FALSE	FALSE	FALSE														FALSE	FALSE	FALSE								###############################################################################################################################################################################################################################################################	2011-04-12	outside UHN		1	FALSE	FALSE		TONGUE-LATERAL	FALSE	FALSE		FALSE	TRUE	FALSE
0.753992	0.00533175	0.0504982	0.322386	B249	1950-09-11	60	M	TRUE	FALSE	FALSE	FALSE														FALSE	FALSE	FALSE								###############################################################################################################################################################################################################################################################	2011-04-27	outside UHN	Incisionalbx	0	FALSE	FALSE		TONGUE-VENTRAL	FALSE	FALSE		FALSE	TRUE	FALSE
0.770592	0.019945	0.187199	0.449377	B250	1957-07-27	53	M	TRUE	FALSE	FALSE	FALSE														FALSE	FALSE	FALSE								3954161	2011-06-07	at UHN			FALSE	FALSE		TONGUE-VENTRAL	FALSE	FALSE		TRUE	FALSE	FALSE
0.879669	0.0124514	0.115695	0.361119	B254	1971-05-06	40	M	TRUE	FALSE	FALSE	FALSE	SOUTH ASIAN		DISCONTINUED	CIGARETTES					10	CURRENT	BEER			FALSE	FALSE	FALSE							1-3 DRINKS/WEEK	3972832	2011-08-04	outside UHN	Incisionalbx	0	FALSE	FALSE		TONGUE-LATERAL	FALSE	FALSE		FALSE	TRUE	FALSE
0.882059	0.00036245	0.279362	0.401349	B256	1967-03-10	44	M	TRUE	FALSE	FALSE	FALSE	EAST ASIAN	Tibetan	NON-SMOKER							NON-DRINKER				FALSE	FALSE	FALSE								3982947	2011-10-14	at UHN	Incisionalbx	999	FALSE	FALSE		TONGUE-DORSAL	FALSE	FALSE		FALSE	TRUE	FALSE
0.858249	0.00257732	0.0449057	0.37968	B257	1946-07-22	65	F	TRUE	FALSE	FALSE	FALSE	WHITE/CAUCASIAN		DISCONTINUED	CIGARETTES					N/S	CURRENT	NOT SPECIFIED			FALSE	FALSE	FALSE							SOCIAL	###############################################################################################################################################################################################################################################################	2011-10-13	at UHN	Incisionalbx	0	FALSE	FALSE		TONGUE-LATERAL	FALSE	FALSE		TRUE	FALSE	FALSE
Original 91 cases IW TMA
positive_cells_fraction_HES1	positive_cells_fraction_HEX1	positive_cells_fraction_JAGGED1	positive_cells_fraction_JAGGED2	ID	dob	gender	new_ca	ca_2nd	recurrence_0	synchro_tumour	race	race_s	smoking	tobacco	tobacco2	tobacco3	tobacco4	tobacco5	toba_freq	alcohol	alcohol_type	alcohol_type2	alcohol_type3	previousRT	previousCT	previousCT_RT	prior_hist	prior_hist_loc1	prior_hist_loc2	prior_hist_loc3	prior_hist_loc4	immunosupression	alcohol_freq	mrn	dx_bx_dt	bx_perform	bx_mthd	bx_pathReview	ps_buccal_mucosa	ps_hard_palate	ps_alveolus	ps_tongue	ps_retromolar	ps_flr_mouth	ps_lip	site_side_l	site_side_r	site_side_m	cTstg
TMA5
positive_cells_fraction_HES1	positive_cells_fraction_HEX1	positive_cells_fraction_JAGGED1	positive_cells_fraction_JAGGED2	ID	DOB	age	dxdt	gender	alcoholuse	alcoholyesno	alcohol_analysis	tobaccoandalcohol	tobacco	prisite	siteside	ctstage	clinTstage_foranalysis	tstagestatified	clinode	clinode_foranalysis	NOvsNPos	Clinmets	OverallclinStage	overallstagestratified	ptsize	ptstage	pTstage_foranalysis	PTstagestratified	patnode	pathnodestrat	pNodeLevel	levelIb Positive	Overall pathstage	mets	tongue_region	alveolus_region	fom_region	path	scc	frozen	permanent	perm_4analysis	perinvas	patecs	tumorthick	lyminvas	primary txdt	Time to Rx	Treatment#
positive_cells_fraction_HES1	positive_cells_fraction_HEX1	positive_cells_fraction_JAGGED1	positive_cells_fraction_JAGGED2	ID	dob	age	gender	new_ca	ca_2nd	recurrence_0	synchro_tumour	race	race_s	smoking	tobacco	tobacco2	tobacco3	tobacco4	tobacco5	toba_freq	alcohol	alcohol_type	alcohol_type2	alcohol_type3	previousRT	previousCT	previousCT_RT	prior_hist	prior_hist_loc1	prior_hist_loc2	prior_hist_loc3	prior_hist_loc4	immunosupression	alcohol_freq	mrn	dx_bx_dt	bx_perform	bx_mthd	bx_pathReview	ps_buccal_mucosa	ps_hard_palate	ps_alveolus	ps_tongue	ps_retromolar	ps_flr_mouth	ps_lip	site_side_l	site_side_r	site_side_m
0.924219	0.108501	0.499228	0.906492	1457	1940-10-07	63	2003-02-10	1	none	0	1	0	1	4	Left	T2	2	0	N0	0	1	No	2	1		T2	2	1	N2b	1	1	negative	4	No		888	888	Squamous cell carcinoma	poorly differentiated	negative	negative	0	1	0	5	0	2003-03-21	41
0.836988	0.273839	0.250293	0.791636	B487	2024-07-29	82	M	TRUE	FALSE	FALSE	FALSE	WHITE/CAUCASIAN		UNKNOWN							UNKNOWN				FALSE	FALSE	FALSE								818272	2007-01-16	at UHN	Incisionalbx	1	FALSE	FALSE			TRUE	FALSE		FALSE	TRUE	FALSE
0.796335	0.0994522	0.224982	0.774096	B367	1943-04-29	63	M	TRUE	FALSE	FALSE	FALSE	NOT SPECIFIED		DISCONTINUED	CIGARETTES					35	CURRENT	NOT SPECIFIED			FALSE	FALSE	FALSE						NO	1-2 DRINKS/DAY	2367499	2006-09-13	outside UHN	Incisionalbx	0	FALSE	FALSE	ALVEOLUS-MANDIBULAR		FALSE	FALSE		FALSE	TRUE	FALSE
0.887064	0.114923	0.118274	0.749864	B370	1940-12-01	67	M	TRUE	FALSE	FALSE	FALSE	NOT SPECIFIED		DISCONTINUED	CIGARETTES					N/S	CURRENT	SPIRITS/HARD LIQUOR			FALSE	FALSE	FALSE						NO	1-2 DRINKS/DAY	2773350	2007-12-03	at UHN	Incisionalbx	0	FALSE	FALSE	ALVEOLUS-MANDIBULAR		FALSE	FALSE		FALSE	TRUE	FALSE
0.728804	0.186704	0.302524	0.833286	4154	1923-10-21	81	2004-11-23	2	moderate	1	2	1	1	4	Left	T2	2	0	N0	0	1	No	2	1		T4A	4	0	N0	0	888	888	4	No		888	888	Squamous cell carcinoma	moderately differentiated	negative	negative	0	0	0	7	0	2005-01-07	44
0.626493	0.033557	0.325901	0.884139	531	1940-07-12	62	2002-04-26	2	none	0	1	0	0	4	Left	T2	2	0	N0	0	1	No	2	1		T2	2	1	N0	0	888	888	2	No		888	888	Squamous cell carcinoma	well differentiated	negative	close (tumour within 5 mm)	2	0	0	3	0	2002-08-28	122
0.727947	0.0665251	0.0391049	0.789582	678	1936-01-22	66	2002-06-04	2	mild	1	1	0	1	6	Right	T2	2	0	N1	1	0	No	3	0	1.4cm	T1	2	1	N0	0			2	No	1			Squamous cell carcinoma	poorly differentiated	negative	negative	2	0		8	0	2002-07-25	51
0.774958	0.0197114	0.30884	0.657964	808	1931-04-29	71	2002-06-02	2	mild	1	1	0	1	3	Left	T4a	4	1	N3	3	0	No	4b	0	5.0cm	T4	4	0	N3	2	2	not specified	4b	No		1	888	Squamous cell carcinoma	moderately differentiated	negative	positive		1	1	not mentioned	0	2002-07-29	57
0.725777	0.193792	0.0954247	0.773682	11	1915-01-25	87	2002-07-04	2	none	0	1	0	0	4	Right	T2	2	0	N2b	2	0	No	4	0		T2	2	1	N2b	1	12	not specified	4	No		888	888	Squamous cell carcinoma	moderately differentiated	negative	negative	0	0	1	7	0	2002-09-06	62
0.815377	0.194799	0.0407531	0.782692	405	1963-01-14	39	2002-08-30	2	none	0	1	0	0	4	Right	T4	4	1	N2b	2	0	No	4	0		T4	4	0	N0	0	888	888	4	No		888	888	Squamous cell carcinoma	moderately differentiated	negative	close (tumour within 5 mm)	2	0	0	18	0	2002-10-04	34
0.727792	0.1598	0.236152	0.745561	476	1945-12-12	57	2002-10-01	2	none	0	1	0	0	4	Right	T2	2	0	N2c	2	0	No	4	0		T1	1	1	N1	1	2	negative	3	No		888	888	Squamous cell carcinoma	moderately differentiated	negative	Dysplasia	0	0	0	2	0	2002-10-27	26
0.691622	0.0146893	0.241344	0.80916	4020	1921-08-03	82	2003-03-18	2	mild	1	1	0	1	3	Right	T2	2	0	N0	0	1	No	2	1	3.0cm	T2	2	1	N0	0	888	888	2	No		1	888	Squamous cell carcinoma	moderately differentiated	negative	negative	0	0	888	11	0	2003-04-24	36
0.751332	0.0334165	0.435726	0.729421	1151	1939-04-02	64	2003-07-17	2	none	0	1	0	1	3	Mid line	T4	4	1	N0	0	1	No	4	0	4.9cm	T3	2	1	N1	1	1	negative	3	No		1	888	Squamous cell carcinoma	poorly differentiated	none taken	positive	1	0	0	10	0	2003-07-30	13
0.796703	0.00578704	0.0333952	0.560967	2015	1940-06-26	64	2004-01-13	1	moderate	1	2	1	1	4	Left	T4a	4	1	N1	1	0	No	4	0		T4A	4	0	N0	0	888	888	4	Not specified		888	888	Squamous cell carcinoma	moderately differentiated	negative	negative	0	0	9999	33	0	2004-02-02	19
0.759403	0.0230216	0.542849	0.814759	B374	1974-04-19	29	M	TRUE	FALSE	FALSE	FALSE	NOT SPECIFIED		NON-SMOKER							CURRENT	NOT SPECIFIED			FALSE	FALSE	TRUE						TRANSPLANT	OCCASIONAL	3131152	2004-01-22	at UHN	Incisionalbx	0	FALSE	FALSE	ALVEOLUS-MANDIBULAR		FALSE	FALSE		FALSE	TRUE	FALSE
0.867818	0.0385523	0.319872	0.672718	B443	1937-07-29	66	F	TRUE	FALSE	FALSE	FALSE	SOUTH ASIAN		NON-SMOKER							NON-DRINKER				FALSE	FALSE	FALSE								3151560	2004-05-10	outside UHN	Incisionalbx	0	TRUE	FALSE			FALSE	FALSE		TRUE	FALSE	FALSE
0.889195	0.000796813	0.338876	0.856687	2008	1926-02-22	78	2004-06-10	2	none	0	1	0	1	4	Left	T4a	4	1	N2b	2	0	No	4	0		T4A	4	0	N2b	1	134	negative	4	Not specified		888	888	Squamous cell carcinoma	poorly differentiated	negative	negative	0	1	9999	18	0	2004-07-21	41
0.785569	0.0718039	0.374694	0.609181	4152	1942-02-04	63	2005-03-25	2	none	0	1	0	1	4	Right	T2	2	0	N2	2	0	No	4	0		T4A	4	0	N2	1	1	negative	4	No		888	888	Squamous cell carcinoma	moderately differentiated	negative	negative	0	0	0	15	0	2005-04-25	30
0.785956	0.365408	0.043871	0.709976	B294	1950-06-25	54	M	TRUE	FALSE	FALSE	FALSE	WHITE/CAUCASIAN		CURRENT	CIGARETTES					30	CURRENT	NOT SPECIFIED			FALSE	FALSE	FALSE							OCCASIONAL	3196599	2004-12-15	outside UHN	Incisionalbx	0	FALSE	FALSE			FALSE	TRUE		TRUE	FALSE	FALSE
0.907058	0.185804	0.00863378	0.807684	B298	1945-02-01	60	M	TRUE	FALSE	FALSE	FALSE	NOT SPECIFIED		CURRENT	CIGARETTES					44	CURRENT	NOT SPECIFIED			FALSE	FALSE	FALSE							1-2 DRINKS/DAY	3209191	2005-02-28	at UHN	Incisionalbx	0	FALSE	FALSE			FALSE	TRUE		FALSE	TRUE	FALSE
0.915738	0.107383	0.249409	0.782883	B299	2029-05-20	76	F	TRUE	FALSE	FALSE	FALSE	NOT SPECIFIED		NON-SMOKER							NON-DRINKER				FALSE	FALSE	FALSE						NO		3222344	2005-04-15	at UHN	Incisionalbx	0	FALSE	FALSE			FALSE	TRUE		FALSE	FALSE	TRUE
0.593393	0.0021322	0.0457538	0.270252	B111	1934-10-11	70	M	TRUE	FALSE	FALSE	FALSE	WHITE/CAUCASIAN		NON-SMOKER							NON-DRINKER				FALSE	FALSE	FALSE								3239496	2005-06-17	outside UHN	Incisionalbx	0	FALSE	FALSE	ALVEOLUS-MAXILLA		FALSE	FALSE		FALSE	TRUE	FALSE
0.816419	0.0175573	0.31421	0.801844	B494	1945-11-13	60	M	TRUE	FALSE	FALSE	FALSE	WHITE/CAUCASIAN		DISCONTINUED	CIGARETTES					30	CURRENT	BEER			FALSE	FALSE	FALSE	0					NO	3-6 DRINKS/DAY	3275304	2005-12-02	outside UHN	Incisionalbx	0	FALSE	FALSE			TRUE	FALSE		TRUE	FALSE	FALSE
0.719541	0.261553	0.516086	0.531041	B314	1939-03-17	67	M	TRUE	FALSE	FALSE	FALSE	NOT SPECIFIED		DISCONTINUED	CIGARS	PIPE				N/A	CURRENT	NOT SPECIFIED			FALSE	FALSE	FALSE							SOCIAL	3362577	2006-08-23	outside UHN	Incisionalbx	1	FALSE	FALSE			FALSE	TRUE		FALSE	TRUE	FALSE
0.47242	0.0806897	0.3497	0.615916	B402	1951-06-09	55	F	TRUE	FALSE	FALSE	FALSE	WHITE/CAUCASIAN		DISCONTINUED	NOT SPECIFIED					N/S	DISCONTINUED	NOT SPECIFIED			FALSE	FALSE	FALSE							OCCASIONAL	3370560	2006-11-03	outside UHN	Incisionalbx	0	FALSE	FALSE	ALVEOLUS-MANDIBULAR		FALSE	FALSE		FALSE	TRUE	FALSE
NA	NA	NA	NA	B316	1938-03-25	68	F	TRUE	FALSE	FALSE	FALSE	WHITE/CAUCASIAN		NON-SMOKER							CURRENT	NOT SPECIFIED			FALSE	FALSE	FALSE							1-3 DRINKS/WEEK	3377210	2006-10-31	outside UHN	Incisionalbx	1	FALSE	FALSE			FALSE	TRUE		FALSE	FALSE	TRUE
0.768303	0.1268	0.279273	0.80522	B321	1942-08-08	64	M	TRUE	FALSE	FALSE	FALSE	WHITE/CAUCASIAN		CURRENT	CIGARETTES					50	CURRENT	NOT SPECIFIED			FALSE	FALSE	FALSE						NO	3-6 DRINKS/DAY	3390740	2007-01-12	outside UHN	Incisionalbx	0	FALSE	FALSE			FALSE	TRUE		TRUE	FALSE	FALSE
0.786348	0.00903615	0.0848553	0.639248	B407	2028-07-10	78	M	TRUE	FALSE	FALSE	FALSE	NOT SPECIFIED		DISCONTINUED	CIGARETTES					1-2 cigs/day prior to quitting	CURRENT	NOT SPECIFIED			FALSE	FALSE	FALSE						NO	1-3 DRINKS/WEEK	3414655	2007-04-11	outside UHN	Incisionalbx	1	FALSE	FALSE	ALVEOLUS-MANDIBULAR		FALSE	FALSE		FALSE	TRUE	FALSE
0.832019	0.0897522	0.283032	0.719847	B409	1960-11-03	46	M	TRUE	FALSE	FALSE	FALSE	SOUTH ASIAN		NON-SMOKER							NON-DRINKER				FALSE	FALSE	FALSE						NO		3538428	2007-06-07	outside UHN	Incisionalbx	1	FALSE	FALSE	ALVEOLUS-MANDIBULAR		FALSE	FALSE		FALSE	TRUE	FALSE
0.693788	0.0608931	0.260491	0.877603	B410	1951-01-22	56	F	TRUE	FALSE	FALSE	FALSE	SOUTH ASIAN		NON-SMOKER							NON-DRINKER				FALSE	FALSE	FALSE						NO		3543741	2007-07-06	outside UHN	Incisionalbx	1	FALSE	FALSE	ALVEOLUS-MANDIBULAR		FALSE	FALSE		FALSE	TRUE	FALSE
0.627933	0.0179641	NA	NA	B462	1946-02-27	61	M	TRUE	FALSE	FALSE	FALSE	SOUTH ASIAN		NON-SMOKER	CHEWING						CURRENT	SPIRITS/HARD LIQUOR			FALSE	FALSE	FALSE	1					NO	1-2 DRINKS/DAY	3543975	2007-07-03	outside UHN	Incisionalbx	0	TRUE	FALSE			FALSE	FALSE		TRUE	FALSE	FALSE
0.844269	0.199301	0.280265	0.630248	B411	1939-10-30	68	F	TRUE	FALSE	FALSE	FALSE	SOUTH ASIAN	Indian	NON-SMOKER							NON-DRINKER				TRUE	FALSE	FALSE	1	BREAST						3651862	2007-09-20	outside UHN	Incisionalbx	0	FALSE	FALSE			FALSE	TRUE		FALSE	TRUE	FALSE
0.816242	0.121452	0.266334	0.727644	B495	1940-12-10	66	F	TRUE	FALSE	FALSE	FALSE	SOUTH ASIAN		NON-SMOKER							NON-DRINKER				FALSE	FALSE	FALSE						NO		3653856	2007-09-11	at UHN	Incisionalbx	0	FALSE	FALSE			TRUE	FALSE		FALSE	TRUE	FALSE
0.939335	0.0503597	0.139535	0.7898	B413	2028-12-03	79	F	TRUE	FALSE	FALSE	FALSE	WHITE/CAUCASIAN		DISCONTINUED	CIGARETTES					N/S	CURRENT	WINE			FALSE	FALSE	FALSE							1-3 DRINKS/WEEK	3664129	2007-10-23	outside UHN	Incisionalbx	0	FALSE	FALSE	ALVEOLUS-MANDIBULAR		FALSE	FALSE		TRUE	FALSE	FALSE
0.784631	0.010979	0.100775	0.749976	B414	1946-05-04	61	M	TRUE	FALSE	FALSE	FALSE	WHITE/CAUCASIAN		CURRENT	CIGARETTES					45	CURRENT	NOT SPECIFIED			FALSE	FALSE	FALSE						NO	1-2 DRINKS/DAY	3669201	2007-11-09	outside UHN	Incisionalbx	0	FALSE	FALSE	ALVEOLUS-MANDIBULAR		FALSE	FALSE		TRUE	FALSE	FALSE
0.815944	0.00754936	0.172245	0.844266	B463	2020-04-29	87	M	TRUE	FALSE	FALSE	FALSE	BLACK/AFRICAN-CANADIAN		NON-SMOKER							NON-DRINKER				FALSE	FALSE	FALSE						NO		3670830	2007-11-21	at UHN	Incisionalbx	0	TRUE	FALSE			FALSE	FALSE		FALSE	TRUE	FALSE
0.933777	0.274756	0.438122	0.734875	B464	1938-06-15	69	M	TRUE	FALSE	FALSE	FALSE	NOT SPECIFIED		NON-SMOKER	CHEWING					chewing tobacco x 40 yrs	CURRENT	NOT SPECIFIED			FALSE	FALSE	FALSE						NO		3674973	2007-12-17	outside UHN	Incisionalbx	0	TRUE	FALSE			FALSE	FALSE		TRUE	FALSE	FALSE
0.870525	0.0753425	0.098312	0.664178	B328	1947-09-26	60	M	TRUE	FALSE	FALSE	FALSE	NOT SPECIFIED		CURRENT	CIGARETTES					45	CURRENT	BEER			FALSE	FALSE	FALSE						NO	3-6 DRINKS/DAY	3687724	2008-01-22		Incisionalbx	1	FALSE	FALSE			FALSE	TRUE		TRUE	FALSE	TRUE
TMA 6
positive_cells_fraction_HES1	positive_cells_fraction_HEX1	positive_cells_fraction_JAGGED1	positive_cells_fraction_JAGGED2	ID	DOB	age	dxdt	gender	alcoholuse	alcoholyesno	alcohol_analysis	tobaccoandalcohol	tobacco	prisite	siteside	ctstage	clinTstage_foranalysis	tstagestatified	clinode	clinode_foranalysis	NOvsNPos	Clinmets	OverallclinStage	overallstagestratified	ptsize	ptstage	pTstage_foranalysis	PTstagestratified	patnode	pathnodestrat	pNodeLevel	levelIb Positive	Overall pathstage	mets	tongue_region	alveolus_region	fom_region	path	scc	frozen	permanent	perm_4analysis	perinvas	patecs	tumorthick	lyminvas	primary txdt	Time to Rx	Treatment#
positive_cells_fraction_HES1	positive_cells_fraction_HEX1	positive_cells_fraction_JAGGED1	positive_cells_fraction_JAGGED2	ID	dob	age	gender	new_ca	ca_2nd	recurrence_0	synchro_tumour	race	race_s	smoking	tobacco	tobacco2	tobacco3	tobacco4	tobacco5	toba_freq	alcohol	alcohol_type	alcohol_type2	alcohol_type3	previousRT	previousCT	previousCT_RT	prior_hist	prior_hist_loc1	prior_hist_loc2	prior_hist_loc3	prior_hist_loc4	immunosupression	alcohol_freq	mrn	dx_bx_dt	bx_perform	bx_mthd	bx_pathReview	ps_buccal_mucosa	ps_hard_palate	ps_alveolus	ps_tongue	ps_retromolar	ps_flr_mouth	ps_lip	site_side_l	site_side_r	site_side_m
0.848901	0.0130141	0.623591	0.458983	B433	1930-01-11	80	M	TRUE	FALSE	FALSE	FALSE	SOUTH ASIAN		NON-SMOKER							NON-DRINKER				FALSE	FALSE	FALSE								885066	2010-06-14	outside UHN	Incisionalbx	0	TRUE	FALSE			FALSE	FALSE		FALSE	TRUE	FALSE
0.781864	0.00707819	0.748117	0.845956	1488	1923-10-27	79	2002-12-27	2	mild	1	1	0	1	3	Left	T2	2	0	N2a	2	0	No	4	0	4.5cm	T4A	4	0	N1	1	3	negative	4	Not specified		2	888	Squamous cell carcinoma	moderately differentiated	negative	close (tumour within 5 mm)	0	1	0	12	0	2003-03-27	90
0.956431	0.00427808	0.550183	0.492149	B282	1944-05-01	67	M	TRUE	FALSE	FALSE	FALSE														FALSE	FALSE	FALSE								2206439					FALSE	FALSE			FALSE	TRUE		TRUE	FALSE	FALSE
0.902609	0.0104322	0.715453	0.683625	B283	1941-09-03	69	M	TRUE	FALSE	FALSE	FALSE														FALSE	FALSE	FALSE								2359253		outside UHN	Incisionalbx	0	FALSE	FALSE			FALSE	TRUE		FALSE	FALSE	TRUE
0.909707	0.00457816	0.240269	0.42575	B438	1938-06-21	72	M	TRUE	FALSE	FALSE	FALSE														FALSE	FALSE	FALSE								2395969	2011-03-15	at UHN	Incisionalbx	0	TRUE	FALSE			FALSE	FALSE		FALSE	TRUE	FALSE
0.625094	0.00150943	0.402257	0.381011	1114	1933-11-23	69	2002-04-04	1	none	0	1	0	1	3	Right	T4	4	1	N0	0	1	No	4	0	4.0cm	T2	4	0	N1	1	3	negative	4	No		1	888	Squamous cell carcinoma	poorly differentiated	negative	negative	0	1	0	6	1	2002-06-11	67
0.811921	0.00167785	0.395091	0.53056	1124	1940-03-23	62	2002-04-29	1	yes	1			1	6	Left	T2	2	0	N2c	2	0	No	4	0	3.0cm	T2	2	1	N2b	8	123		4	No	2			Squamous cell carcinoma	moderately differentiated	negative	negative	2	1	1	17	1	2002-05-30	31
0.587025	0.0301678	0.400173	0.455052	651	1939-07-09	63	2002-09-26	1	heavy	1	2	1	1	6	Left	T3	3	1	N1	1	0	No	3	0	2.4cm	T2	2	1	N0	0			2	No	1			Squamous cell carcinoma	moderately differentiated	negative	negative	2	1		12	0	2002-10-18	22
0.748009	0.0212111	0.211655	0.508429	4137	1938-06-10	64	2002-12-09	1	heavy	1	2	1	1	6	Mid line	T4a	4	1	N0	0	1	No	4	0	5.8cm	T4	4	0	N0	0			4	No	1			Squamous cell carcinoma	moderately differentiated	negative	positive	1	0		30	0	2003-01-01	22
0.859593	0.000952986	0.695928	0.669115	4032	1956-07-11	47	2003-01-01	1	mild	1	1	0	1	6	Right	T2	2	0	N1	1	0	No	3	0	1.5cm	T1	1	1	N1	1	2		3	No	2			Squamous cell carcinoma	moderately differentiated	revised until negative	negative	0	0	0	9	0	2003-07-09	188
0.672142	0.00995025	0.295088	0.336017	4046	1930-11-23	74	2004-04-07	1	moderate	1	2	1	1	7	Right	T2	2	0	N0	0	1	No	2	1	2.0cm	T2	2	1	N0	0	888	888	2	No		888	888	Squamous cell carcinoma	moderately differentiated	negative	close (tumour within 5 mm)	2	0	888	12	0	2004-05-06	29
0.816164	0.0409229	0.51339	0.594644	B117	1944-09-02	66	F	TRUE	FALSE	FALSE	FALSE														FALSE	FALSE	FALSE	1	BREAST						3249901					TRUE	FALSE			FALSE	FALSE		TRUE	FALSE	FALSE
0.96078	0.0444036	0.652339	0.740357	B317	1941-09-06	69	M	TRUE	FALSE	FALSE	FALSE	WHITE/CAUCASIAN													FALSE	FALSE	FALSE								3377718		outside UHN	Incisionalbx	999	FALSE	FALSE			FALSE	TRUE		FALSE	FALSE	FALSE
0.865368	0.0108542	0.339962	0.826296	B406	1930-08-06	77	F	TRUE	FALSE	FALSE	FALSE	NOT SPECIFIED		NON-SMOKER							CURRENT	NOT SPECIFIED			FALSE	FALSE	FALSE						NO	1-3 DRINKS/WEEK	3412498	2008-05-06	outside UHN	Incisionalbx	0	FALSE	FALSE	ALVEOLUS-MANDIBULAR		FALSE	FALSE		FALSE	FALSE	TRUE
0.874852	0.00084317	0.59078	0.692939	B327	1947-08-03	60	M	TRUE	FALSE	FALSE	FALSE	NOT SPECIFIED		DISCONTINUED	CIGARETTES					N/S	CURRENT	NOT SPECIFIED			FALSE	FALSE	FALSE						NO	OCCASIONAL	3687282	2008-01-24	outside UHN	Incisionalbx	0	FALSE	FALSE			FALSE	TRUE		TRUE	FALSE	FALSE
0.829242	0.0166718	0.277947	0.411353	B329	1949-01-15	59	M	TRUE	FALSE	FALSE	FALSE	NOT SPECIFIED		CURRENT	CIGARETTES					40	CURRENT	NOT SPECIFIED			FALSE	FALSE	FALSE						NO	3-6 DRINKS/DAY	3691916	2008-03-11	outside UHN	Incisionalbx	1	FALSE	FALSE			FALSE	TRUE		FALSE	FALSE	TRUE
0.887028	0.0173941	0.100065	0.771074	B416	1950-09-24	57	M	TRUE	FALSE	FALSE	FALSE	NOT SPECIFIED		CURRENT	CIGARETTES					80	CURRENT	NOT SPECIFIED			FALSE	FALSE	FALSE						NO	1-3 DRINKS/WEEK	3693001	2008-03-10	outside UHN	Incisionalbx	0	FALSE	FALSE	ALVEOLUS-MANDIBULAR		FALSE	FALSE		FALSE	FALSE	TRUE
0.902486	0.0307292	0.46017	0.623663	B467	1945-03-24	63	F	TRUE	FALSE	FALSE	FALSE	SOUTH ASIAN		NON-SMOKER	CHEWING						NON-DRINKER				FALSE	FALSE	FALSE						NO		3702166	2008-04-21	at UHN	Incisionalbx	0	TRUE	FALSE			FALSE	FALSE		TRUE	FALSE	FALSE
0.884163	0.0207301	0.571889	0.784646	B470	1937-04-25	71	M	TRUE	FALSE	FALSE	FALSE	WHITE/CAUCASIAN		NON-SMOKER							CURRENT	BEER			FALSE	TRUE	FALSE	1	COLON					1-3 DRINKS/WEEK	3722303	2008-06-17	outside UHN	Incisionalbx	1	TRUE	FALSE			FALSE	FALSE		FALSE	TRUE	FALSE
0.857276	0.312888	0.606312	0.212146	B417	1951-07-01	57	M	TRUE	FALSE	FALSE	FALSE	NOT SPECIFIED		NON-SMOKER							CURRENT	NOT SPECIFIED			FALSE	FALSE	FALSE						NO	OCCASIONAL	3722808	2008-07-23	outside UHN	Incisionalbx	1	FALSE	FALSE	ALVEOLUS-MANDIBULAR		FALSE	FALSE		TRUE	FALSE	FALSE
0.903197	0.00774979	0.469122	0.720554	B338	1945-02-25	63	M	TRUE	FALSE	FALSE	FALSE	SOUTH ASIAN		NON-SMOKER							CURRENT	NOT SPECIFIED			FALSE	FALSE	FALSE							SOCIAL	3724900	2008-08-01	outside UHN	Incisionalbx	1	FALSE	FALSE			FALSE	TRUE		TRUE	FALSE	FALSE
0.829227	0.00229283	0.485585	0.655437	B418	1944-12-15	63	M	TRUE	FALSE	FALSE	FALSE	WHITE/CAUCASIAN		CURRENT	CIGARETTES					40	CURRENT	BEER			FALSE	FALSE	FALSE							3-6 DRINKS/DAY	3724901	2008-07-15	outside UHN	Incisionalbx	0	FALSE	FALSE	ALVEOLUS-MANDIBULAR		FALSE	FALSE		FALSE	TRUE	FALSE
0.840891	0.00570704	0.407771	0.610569	B497	1950-07-23	59	F	TRUE	FALSE	FALSE	FALSE	LATINO/HISPANIC	South American	NON-SMOKER							CURRENT	NOT SPECIFIED			FALSE	FALSE	FALSE						NO	SOCIAL	3872119	2010-05-26	outside UHN	Incisionalbx	1	FALSE	FALSE			TRUE	FALSE		TRUE	FALSE	FALSE
0.851552	0.0833757	0.683651	0.517027	B345	1958-05-05	52	M	TRUE	FALSE	FALSE	FALSE	WHITE/CAUCASIAN		CURRENT	CIGARETTES					45	CURRENT	BEER			FALSE	FALSE	FALSE							>6 DRINKS/DAY	3881356	2009-12-07	outside UHN	Incisionalbx	1	FALSE	FALSE			FALSE	TRUE		FALSE	TRUE	FALSE
0.861745	0.112519	0.451383	0.736386	B346	1959-04-19	51	M	TRUE	FALSE	FALSE	FALSE														FALSE	FALSE	FALSE								3882135					FALSE	FALSE			FALSE	TRUE		FALSE	FALSE	TRUE
0.937722	0.0261612	0.631811	0.697347	B498	1942-12-24	67	M	TRUE	FALSE	FALSE	FALSE														FALSE	FALSE	FALSE								3885946		outside UHN	Incisionalbx	0	FALSE	FALSE			TRUE	FALSE		FALSE	TRUE	FALSE
0.953858	0.0487447	0.761233	0.727791	B499	1957-02-07	53	M	TRUE	FALSE	FALSE	FALSE														FALSE	FALSE	FALSE								3903889					FALSE	FALSE			TRUE	FALSE		TRUE	FALSE	FALSE
0.532171	0.0392117	0.187291	0.481143	B476	1949-10-11	61	F	TRUE	FALSE	FALSE	FALSE														FALSE	FALSE	FALSE								3907679					TRUE	FALSE			FALSE	FALSE		TRUE	FALSE	FALSE
0.836166	0.00887574	0.380129	0.393497	B477	1939-07-08	71	M	TRUE	FALSE	FALSE	FALSE														FALSE	FALSE	FALSE								3911660	2010-11-01	outside UHN			TRUE	FALSE			FALSE	FALSE		TRUE	FALSE	FALSE
0.847571	0.00123077	0.299294	0.605928	B425	1951-11-13	59	M	TRUE	FALSE	FALSE	FALSE														FALSE	FALSE	FALSE								3915381					FALSE	FALSE	ALVEOLUS-MANDIBULAR		FALSE	FALSE		FALSE	FALSE	TRUE
0.82593	0.00211238	0.684814	0.798546	B426	1934-06-20	76	F	TRUE	FALSE	FALSE	FALSE														FALSE	FALSE	FALSE								3916287		outside UHN	Incisionalbx	0	FALSE	FALSE	ALVEOLUS-MANDIBULAR		FALSE	FALSE		TRUE	FALSE	FALSE
0.813643	0.00672043	0.635777	0.513682	B351	1951-10-08	59	M	TRUE	FALSE	FALSE	FALSE														FALSE	FALSE	FALSE								3922322		outside UHN	Incisionalbx	0	FALSE	FALSE			FALSE	TRUE		FALSE	FALSE	FALSE
0.944809	0.134815	0.227147	0.438332	B478	1945-03-21	66	M	TRUE	FALSE	FALSE	FALSE														FALSE	FALSE	FALSE								3929129		at UHN			TRUE	FALSE			FALSE	FALSE		FALSE	TRUE	FALSE
0.79988	0.00115674	0.408546	0.416468	B480	1938-03-05	73	M	TRUE	FALSE	FALSE	FALSE														FALSE	FALSE	FALSE								3937754					TRUE	FALSE			FALSE	FALSE		FALSE	TRUE	FALSE
0.842097	0.0605319	0.388034	0.538717	B481	1952-04-04	59	M	TRUE	FALSE	FALSE	FALSE														FALSE	FALSE	FALSE								3938202		outside UHN	Incisionalbx	0	TRUE	FALSE			FALSE	FALSE		FALSE	TRUE	FALSE
0.917319	0.0181642	0.574558	0.7907	B353	1952-06-21	58	M	TRUE	FALSE	FALSE	FALSE														FALSE	FALSE	FALSE								3938401		outside UHN	Incisionalbx	1	FALSE	FALSE			FALSE	TRUE		FALSE	TRUE	TRUE
0.836335	0.0264357	0.306649	0.456121	B354	1954-05-13	57	M	TRUE	FALSE	FALSE	FALSE														FALSE	FALSE	FALSE								3939115					FALSE	FALSE			FALSE	TRUE		FALSE	FALSE	TRUE
0.926686	0.0605515	0.855015	0.760444	B483	1950-01-16	61	M	TRUE	FALSE	FALSE	FALSE	SOUTH ASIAN		NON-SMOKER							DISCONTINUED	SPIRITS/HARD LIQUOR			FALSE	FALSE	FALSE							1-2 DRINKS/DAY	3964298					TRUE	FALSE			FALSE	FALSE		TRUE	FALSE	FALSE
TMA 7
positive_cells_fraction_HES1	positive_cells_fraction_HEX1	positive_cells_fraction_JAGGED1	positive_cells_fraction_JAGGED2	ID	DOB	age	dxdt	gender	alcoholuse	alcoholyesno	alcohol_analysis	tobaccoandalcohol	tobacco	prisite	siteside	ctstage	clinTstage_foranalysis	tstagestatified	clinode	clinode_foranalysis	NOvsNPos	Clinmets	OverallclinStage	overallstagestratified	ptsize	ptstage	pTstage_foranalysis	PTstagestratified	patnode	pathnodestrat	pNodeLevel	levelIb Positive	Overall pathstage	mets	tongue_region	alveolus_region	fom_region	path	scc	frozen	permanent	perm_4analysis	perinvas	patecs	tumorthick	lyminvas	primary txdt	Time to Rx	Treatment#
0.0811666	0.00144092	0.78532	0.320495	855	1928-09-13	72	2001-05-11	2	not specified			0	0	5	Right	T2	2	0	N0	0	1	No	2	1	2.4cm	T2	2	1	N1	1	1	888	3	No	1			Squamous cell carcinoma	moderate	negative	negative	2	not mentioned	0	12	not mentioned	2001-06-18	37	1
0.475957	0.00907771	0.0834575	0.308972	180	1917-12-08	83	2000-12-12	2	yes	1			1	6	Mid line	T4a	4	1	N0	0	1	No	4	0		T4	4	0	N0	0			4	No	1			Squamous cell carcinoma	moderately differentiated	negative	negative	0					2001-01-08	26
0.591463	0.000204666	0.041091	0.548114	4146	1929-11-04	71	2000-01-12	1	moderate	1	2	1	1	6	not specified	T4a	4	1	N0	0	1	No	4	0	2.3cm	T2	2	1	N0	0			2	No	1			Squamous cell carcinoma	not specified	negative	negative	0					2000-02-29	47
0.311593	0.00168634	0.229121	0.336718	2024	1929-05-12	72	2001-09-05	1	moderate	1	2	1	1	4	Left	T2	2	0	N1	1	0	No	3	0		T2	2	1	N2b	1	888	888	4	Not specified		888	888	Squamous cell carcinoma	poorly differentiated	negative	negative	0	1	9999	8	1	2001-10-05	30
0.459069	0.00589474	0.309953	0.358513	265	1938-11-15	60	1998-05-26	1	heavy	1	2	1	1	6	Left	T2	2	0	N0	0	1	No	2	1	1.0cm	T1	1	1	N0	0			1	No	2			Squamous cell carcinoma	moderately differentiated	revised until negative	negative	2	0			0	1998-06-15	19
0.577718	0	0.22152	0.220228	435	1940-02-20	58	1998-06-01	1	mild	1	1	0	1	6	Right	T2	2	0	N0	0	1	No	2	1		T2	2	1	N0	0			2	No	2			Squamous cell carcinoma	moderately differentiated	revised until negative	negative	0					1998-07-13	42
0.240995	0.0470532	0.0445258	0.113433	494	1940-10-24	58	1998-06-18	1	moderate	1	2	1	1	6	Left	T4a	4	1	N2c	2	0	No	4	0	4.5cm	T4	4	0	N2c	18	1234		4	No	1			Squamous cell carcinoma	moderately differentiated	revised until negative	negative	0		1	40		1998-07-09	21
0.534913	0.000217108	0.246932	0.41525	407	1933-09-06	65	1998-06-25	2	mild	1	1	0	1	6	Left	T1	1	0	N0	0	1	No	1	1	1.4cm	T1	1	1	N0	0			1	No	1			Squamous cell carcinoma	moderately differentiated	none taken	close (tumour within 5 mm)	2					1998-07-07	12
0.655678	0.000463177	0.316285	0.38815	724	1949-01-29	50	1999-08-12	1	heavy	1	2	1	1	7	Right	T1	1	0	N0	0	1	No	1	1	not recorded	T1	1	1	NX	888	888	888	888	No		888	888	Squamous cell carcinoma	well differentiated	none taken	close (tumour within 5 mm)	2	not mentioned	888	6	not mentioned	1999-09-23	41
0.568633	0	0.444163	0.0756726	217	1924-04-19	74	1998-11-03	1	mild	1	1	0	1	6	Mid line	T2	2	0	N0	0	1	No	2	1	1.5cm	T1	2	1	N0	0			2	No	1			Squamous cell carcinoma	moderately differentiated	negative	close (tumour within 5 mm)	2	0		4	1	1998-12-10	37
0.394958	0.00344396	0.20518	0.105042	212	1946-05-07	53	1999-10-18	1	heavy	1	2	1	1	6	Left	T2	2	0	N0	0	1	No	2	1	1.3cm	T2	2	1	N0	0			2	No	1			Squamous cell carcinoma	well differentiated	negative	close (tumour within 5 mm)	2	1		12	1	1999-12-07	49
0.408542	0.000293686	0.156733	0.0893149	1119	1925-09-27	74	1999-03-11	1	heavy	1	2	1	1	4	Left	T4a	4	1	N2c	2	0	No	4	0		T4A	4	0	N2	1	24	not specified	4	No		888	888	Squamous cell carcinoma	well differentiated	negative	negative	0	0	1	9999	0	1999-08-28	167
0.639052	0.00163265	0.0163836	0.109699	4031	1949-09-04	50	1999-10-20	1	moderate	1	2	1	1	7	Left	T4	4	1	N2	2	0	No	4	0	2.5cm	T4	4	0	N0	0	888	888	4	No		888	888	Squamous cell carcinoma	well differentiated	negative	positive	2	1	888	not mentioned	1	1999-11-19	29
0.279818	0.000821243	0.0517617	0.780789	1034	1946-09-13	54	2000-01-21	1	none	0	1	0	1	6	Right	T2	2	0	N1	1	0	No	3	0	1.4cm	T1	1	1	N0	0			1	No	1			Squamous cell carcinoma	poorly differentiated	negative	negative	2			9		2000-02-24	33
0.582175	0.00197433	0.0947712	0.269191	1090	1919-02-25	81	2000-04-11	2	mild	1	1	0	0	5	Left	T1	1	0	N0	0	1	No	1	1	0.7cm	T1	1	1	N0	0	888	888	1	No	3			Squamous cell carcinoma	well dif	negative	negative	2	not mentioned	0	3	not mentioned	2000-05-01	20	1
0.107286	0.000563222	0.00388632	0.405219	961	1916-11-20	84	2000-05-02	2	none	0	1	0	0	3	Left	T2	2	0	N0	0	1	No	2	1	3.2cm	T2	2	1	N0	0	888	888	2	No		1	888	Squamous cell carcinoma	well differentiated	negative	close (tumour within 5 mm)	1	0	888	not mentioned	0	2000-05-17	15
0.338687	0.00260417	0.0490474	0.347705	303	1963-02-18	37	2000-04-11	1	none	0	1	0	0	5	Left	T3	3	1	N0	0	1	No	3	0	3.0cm	T2	2	1	N2c	4	123	not specified	4	No	3			Squamous cell carcinoma	moderate	negative	negative	0	1	1	not mentioned	1	2000-05-25	44	1
0.394065	0.00641689	0.43124	0.324742	649	1917-10-10	83	2000-07-13	2	none	0	1	0	1	3	Right	T4a	4	1	N0	0	1	No	4	0	5.0cm	T4	4	0	N1	1	1	negative	4	No		1	888	Squamous cell carcinoma	moderately differentiated	negative	positive	1	1	0	37	1	2000-09-14	61
0.644641	0	0.695629	0.179281	739	1921-07-11	79	2000-09-13	2	moderate	1	2	1	1	5	Left	T3	3	1	N0	0	1	No	3	0	4.3cm	T3	3	0	N0	0	888	888	3	No	13			Squamous cell carcinoma	well dif	negative	negative	2	1	0	20	0	2000-10-10	27	1
0.269336	0.00339367	0.0178723	0.00406451	387	1928-10-24	73	2001-02-13	1	heavy	1	2	1	1	6	Mid line	T4a	4	1	N2c	2	0	No	4	0	4.0cm	T3	4	0	N2c	2	23		4	No	1			Squamous cell carcinoma	moderately differentiated	negative	negative	0		0	36		2001-03-01	18
0.307066	0.000568505	0.182968	0.560455	4002	1954-01-12	47	2001-05-02	1	heavy	1	2	1	1	5	Left	T3	3	1	N0	0	1	No	3	0	2.5cm	T2	2	1	N0	0	888	888	2	No	3			Squamous cell carcinoma	poorly d	negative	negative	0	not mentioned	0	not mentioned	1	2001-05-18	16	1
NA	NA	NA	NA	670	1952-02-19	49	2001-06-26	1	heavy	1	2	1	1	6	Mid line	T2	2	0	N1	1	0	No	3	0	2.0cm	T2	2	1	N0	0			2	No	1			Squamous cell carcinoma	moderately differentiated	negative	negative	2	0		7	0	2001-07-13	17
NA	NA	NA	NA	392	1951-05-03	50	2001-05-10	1	heavy	1	2	1	1	6	Right	T4a	4	1	N2b	2	0	No	4	0	4.5cm	T4	4	0	N2b	3	14	negative	4	No	2			Squamous cell carcinoma	moderately differentiated	negative	positive	2	1	0	10	1	2001-07-05	55
TMA 8
positive_cells_fraction_HES1	positive_cells_fraction_HEX1	positive_cells_fraction_JAGGED1	positive_cells_fraction_JAGGED2	ID	DOB	age	dxdt	gender	alcoholuse	alcoholyesno	alcohol_analysis	tobaccoandalcohol	tobacco	prisite	siteside	ctstage	clinTstage_foranalysis	tstagestatified	clinode	clinode_foranalysis	NOvsNPos	Clinmets	OverallclinStage	overallstagestratified	ptsize	ptstage	pTstage_foranalysis	PTstagestratified	patnode	pathnodestrat	pNodeLevel	levelIb Positive	Overall pathstage	mets	tongue_region	alveolus_region	fom_region	path	scc	frozen	permanent	perm_4analysis	perinvas	patecs	tumorthick	lyminvas	primary txdt	Time to Rx	Treatment#
positive_cells_fraction_HES1	positive_cells_fraction_HEX1	positive_cells_fraction_JAGGED1	positive_cells_fraction_JAGGED2	ID	dob	age	gender	new_ca	ca_2nd	recurrence_0	synchro_tumour	race	race_s	smoking	tobacco	tobacco2	tobacco3	tobacco4	tobacco5	toba_freq	alcohol	alcohol_type	alcohol_type2	alcohol_type3	previousRT	previousCT	previousCT_RT	prior_hist	prior_hist_loc1	prior_hist_loc2	prior_hist_loc3	prior_hist_loc4	immunosupression	alcohol_freq	mrn	dx_bx_dt	bx_perform	bx_mthd	bx_pathReview	ps_buccal_mucosa	ps_hard_palate	ps_alveolus	ps_tongue	ps_retromolar	ps_flr_mouth	ps_lip	site_side_l	site_side_r	site_side_m
0.393055	0.00068306	0.181194	0.151895	1103	1951-08-13	51	2002-10-09	1	moderate	1	2	1	1	6	not specified	T3	3	1	N1	1	0	No	3	0	1.4cm	T2	3	0	N0	0			3		1			squamous cell carcinoma	moderately differentiated	negative	close (tumour within 5 mm)	2	0		10	0	2002-10-28	19
0.488726	0	0.00926641	0.473274	4096	1923-12-10	79	2003-10-28	2	none	0	1	0	1	5	Right	T2	2	0	N0	0	1	No	2	1	2.1cm	T2	2	1	N0	0	888	888	2	No	3			Squamous cell carcinoma	moderate	negative	close	1	1	9999	10	0	2003-11-10	12	1
0.291614	0	0.334818	0.0017818	485	1947-04-22	54	2001-12-17	1	mild	1	1	0	1	7	Right	T4b	4	1	N1	1	0	No	4	0	6.0cm	T4a	4	0	N1	1	2	not specified	4	No		888	888	Squamous cell carcinoma	well differentiated	none taken	negative	0	not mentioned	not mentioned	30	not mentioned	2002-02-01	44
0.266236	0.000310078	0.0572593	0.0756797	1077	1939-10-17	62	2001-12-11	2	none	0	1	0	0	5	Right	T2	2	0	N0	0	1	No	2	1	1.1cm	T1	2	1	N0	0	888	888	2	No	3			Squamous cell carcinoma	moderate	negative	negative	0	0	0	5	0	2002-01-23	42	1
0.288051	0.000651572	0.0885435	0.603094	953	1922-12-24	80	2002-01-15	2	mild	1	1	0	0	7	Left	T4a	4	1	N1	1	0	No	4	0	2.0cm	T2	2	1	N1	2	1	negative	4	No		888	888	Squamous cell carcinoma	moderately differentiated	negative	close (tumour within 5 mm)	2	1	0	5	0	2002-04-03	78
0.609064	0.000316256	0.338524	0.269733	468	1936-03-09	66	2002-02-04	1	heavy	1	2	0	0	6	Right	T1	1	0	N1	1	0	No	3	0	0.8cm	T1	1	1	N2a	2	1	negative	4	No	2			Squamous cell carcinoma	poorly differentiated	negative	close (tumour within 5 mm)	2	1	1	6	0	2002-03-25	51
0.629355	0	0.0330715	0.115668	681	1928-04-28	74	2002-03-22	1	moderate	1	2	1	1	6	Right	T4a	4	1	N2b	2	0	No	4	0	3.8cm	T2	4	0	N2c	10	123		4	No	2			Squamous cell carcinoma	moderately differentiated	negative	close	0	1	1	16	1	2002-04-23	31
0.237997	0	0.240499	0.0255029	661	1962-07-17	40	2002-04-15	2	heavy	1	2	1	1	6	Mid line	T3	3	1	N2b	2	0	No	4	0	2.0cm	T4a	2	1	N2c	4	123	negative	4	No	1			Squamous cell carcinoma	moderately differentiated	negative	negative	0	0	0	4	1	2002-05-23	38
0.0914082	0	0.00273153	0.153521	588	1925-03-15	77	2002-09-18	2	none	0	1	0	0	8	Right	T4	4	1	N0	0	1	No	4	0	4.2cm	T4	4	0	NX	888	888	888	888	No		888	888	Squamous cell carcinoma	moderately differentiated	positive	positive	1	0	888	22	0	2002-10-18	30
0.447874	0.00225008	0.0868044	0.101559	1115	1928-01-02	74	2002-09-19	1	none	0	1	0	1	5	Left	T4a	4	1	N0	0	1	No	4	0	4.5cm	T3	4	0	N0	0	888	888	4	No	3			Squamous cell carcinoma	moderate	negative	negative	0	0	0	19	0	2002-11-13	54	1
0.340332	0.00157646	0.12086	0.731434	4108	1943-09-19	59	2003-01-21	1	moderate	1	2	1	1	5	Right	T1	1	0	N0	0	1	No	1	1	0.6cm	T1	1	1	N0	0	888	888	1	No	3			Squamous cell carcinoma	moderate	negative	negative	0	0	0	4	0	2003-01-31	10	1
0.434534	0	0.0776159	0.0960309	4132	1949-03-28	54	2003-06-02	2	mild	1	1	0	1	6	Right	T1	1	0	N0	0	1	No	1	1	1.3cm	T1	1	1	N0	0			1	No	1			Squamous cell carcinoma	moderately differentiated	negative	negative	2	1		11	0	2003-06-25	23
0.524835	0	0.118075	0.302406	4123	1955-11-23	49	2004-05-05	1	heavy	1	2	1	1	6	Left	T2	2	0	N2b	2	0	No	4	0	2.3cm	T2	2	1	N1	1	1	negative	3	No	2			Squamous cell carcinoma	poorly differentiated	negative	negative	2	1	0	12	0	2004-06-04	29
0.322351	0.000338639	0.432165	0.255731	2010	1949-03-16	55	2004-06-15	1	moderate	1	2	1	1	7	Left	T2	2	0	N0	0	1	No	2	1	2.0cm	T2	2	1	N0	0	888	888	888	Not specified		888	888	Squamous cell carcinoma	moderately differentiated	negative	close (tumour within 5 mm)	0	1	888	5	0	2004-07-13	28
0.155045	0.000720981	0.246909	0.207767	2012	1956-06-24	48	2004-09-17	1	none	0	1	0	0	4	Right	T4a	4	1	N0	0	1	No	4	0		T4A	4	0	N0	0	888	888	4	Not specified		888	888	Squamous cell carcinoma	moderately differentiated	negative	negative	0	1	9999	80	0	2004-10-25	38
0.156855	0.000561272	0.0967591	0.748659	4027	1923-05-03	81	2004-09-29	1	mild	1	1	0	0	3	Mid line	T2	2	0	N0	0	1	No	2	1	2.3cm	T4a	2	1	NX	888	888	888	2	No		2	888	Squamous cell carcinoma	moderately differentiated	negative	positive	1	0	888	10	0	2004-11-16	47
0.412371	0	0.0515742	0.293714	717	1917-04-19	84	2001-04-05	2	mild	1	1	0	0	4	Left	T1	1	0	N0	0	1	No	1	1		T0	0		NX		888	888	888	No		888	888	Squamous cell carcinoma	not specified	none taken	none		0	9999	0	0	2001-04-30	25
TMA 9
positive_cells_fraction_HES1	positive_cells_fraction_HEX1	positive_cells_fraction_JAGGED1	positive_cells_fraction_JAGGED2	ID	DOB	age	dxdt	gender	alcoholuse	alcoholyesno	alcohol_analysis	tobaccoandalcohol	tobacco	prisite	siteside	ctstage	clinTstage_foranalysis	tstagestatified	clinode	clinode_foranalysis	NOvsNPos	Clinmets	OverallclinStage	overallstagestratified	ptsize	ptstage	pTstage_foranalysis	PTstagestratified	patnode	pathnodestrat	pNodeLevel	levelIb Positive	Overall pathstage	mets	tongue_region	alveolus_region	fom_region	path	scc	frozen	permanent	perm_4analysis	perinvas	patecs	tumorthick	lyminvas	primary txdt	Time to Rx	Treatment#
positive_cells_fraction_HES1	positive_cells_fraction_HEX1	positive_cells_fraction_JAGGED1	positive_cells_fraction_JAGGED2	ID	dob	age	gender	new_ca	ca_2nd	recurrence_0	synchro_tumour	race	race_s	smoking	tobacco	tobacco2	tobacco3	tobacco4	tobacco5	toba_freq	alcohol	alcohol_type	alcohol_type2	alcohol_type3	previousRT	previousCT	previousCT_RT	prior_hist	prior_hist_loc1	prior_hist_loc2	prior_hist_loc3	prior_hist_loc4	immunosupression	alcohol_freq	mrn	dx_bx_dt	bx_perform	bx_mthd	bx_pathReview	ps_buccal_mucosa	ps_hard_palate	ps_alveolus	ps_tongue	ps_retromolar	ps_flr_mouth	ps_lip	site_side_l	site_side_r	site_side_m
0.839568	0.000611621	0.0066388	0.59513	B361	1924-02-04	82	F	TRUE	FALSE	FALSE	FALSE	WHITE/CAUCASIAN		NON-SMOKER							NON-DRINKER				FALSE	FALSE	FALSE								360819	2006-11-17	outside UHN	Incisionalbx	1	FALSE	FALSE	ALVEOLUS-MANDIBULAR		FALSE	FALSE		TRUE	FALSE	FALSE
0.60041	0.0214849	0.159648	0.417824	B434	2029-05-13	76	F	TRUE	FALSE	FALSE	FALSE	WHITE/CAUCASIAN		NON-SMOKER							NON-DRINKER				FALSE	FALSE	FALSE	0					NO		1089774	2005-05-04	outside UHN	Incisionalbx	1	TRUE	FALSE			FALSE	FALSE		TRUE	FALSE	FALSE
0.313064	0.00691057	0.0448962	0.0541022	B281	1956-03-03	49	M	TRUE	FALSE	FALSE	FALSE	NOT SPECIFIED		CURRENT	CIGARETTES					35	CURRENT	SPIRITS/HARD LIQUOR			FALSE	FALSE	FALSE						NO	3-6 DRINKS/DAY	2182600	2005-11-15	at UHN	Incisionalbx	0	FALSE	FALSE			FALSE	TRUE		FALSE	TRUE	FALSE
0.888099	0.00055814	0.265399	0.373883	4153	1947-02-07	58	2005-08-30	1	none	0	1	0	1	4	Left	T2	2	0	N0	0	1	No	2	1		T2	2	1	N0	0	888	888	2	No		888	888	Squamous cell carcinoma	in situ	negative	negative	0		0	1	0	2005-10-14	44
0.821612	0	0.00302149	0.063046	B73	2023-01-12	82	M	TRUE	FALSE	FALSE	FALSE	WHITE/CAUCASIAN		NON-SMOKER							UNKNOWN	WINE			FALSE	FALSE	FALSE							NOT SPECIFIED	3017306	2005-07-22	outside UHN	Incisionalbx	0	FALSE	FALSE		TONGUE-LATERAL	FALSE	FALSE		FALSE	TRUE	FALSE
0.625314	0.00156413	0.00293336	0.183743	B379	1948-01-13	59	M	TRUE	FALSE	FALSE	FALSE	NOT SPECIFIED		DISCONTINUED	CIGARETTES					56	DISCONTINUED	NOT SPECIFIED			FALSE	FALSE	FALSE						CML	1-3 DRINKS/WEEK	3163814	2007-07-10	outside UHN	Incisionalbx	0	FALSE	FALSE	ALVEOLUS-MAXILLA		FALSE	FALSE		FALSE	TRUE	FALSE
0.846899	0.00150739	0.258678	0.46821	B391	1930-10-08	74	F	TRUE	FALSE	FALSE	FALSE	NOT SPECIFIED		CURRENT	CIGARETTES					30	CURRENT	NOT SPECIFIED			FALSE	FALSE	FALSE							OCCASIONAL	3240247	2005-07-15	outside UHN	Incisionalbx	0	FALSE	FALSE			FALSE	TRUE		FALSE	FALSE	TRUE
0.514255	0.0068231	0.101515	0.453085	B112	1930-12-14	74	F	TRUE	FALSE	TRUE	FALSE	NOT SPECIFIED		NOT SPECIFIED							NOT SPECIFIED				FALSE	FALSE	FALSE	1							3241063	2005-07-26	outside UHN	Incisionalbx	1	FALSE	FALSE	ALVEOLUS-MAXILLA		FALSE	FALSE		FALSE	TRUE	FALSE
0.384373	0	0.543463	0.703058	B115	2023-06-13	82	F	TRUE	FALSE	FALSE	FALSE	NOT SPECIFIED		NON-SMOKER							NON-DRINKER				FALSE	FALSE	FALSE						NO		3244728	2005-08-03				TRUE	FALSE			FALSE	FALSE		FALSE	TRUE	FALSE
0.597468	0.00228137	0.0511718	0.115932	B107	1948-07-09	57	M	TRUE	FALSE	FALSE	FALSE	NOT SPECIFIED		DISCONTINUED	CIGARETTES					15	CURRENT	NOT SPECIFIED			FALSE	FALSE	FALSE							SOCIAL	323279	2005-12-29	outside UHN	Incisionalbx	1	FALSE	FALSE	ALVEOLUS-MANDIBULAR		FALSE	FALSE		FALSE	TRUE	FALSE
0.448224	0.00165975	0.0151485	0.173152	B309	1941-10-16	64	F	TRUE	FALSE	FALSE	FALSE	NOT SPECIFIED		CURRENT	CIGARETTES					45	CURRENT	NOT SPECIFIED			FALSE	FALSE	FALSE	1	BREAST	COLON				OCCASIONAL	3302224	2006-05-12	outside UHN	Incisionalbx	1	FALSE	FALSE			FALSE	TRUE		FALSE	FALSE	TRUE
0.744481	0.000757576	0.028085	0.229873	B396	1952-06-02	54	M	TRUE	FALSE	FALSE	FALSE	NOT SPECIFIED		NON-SMOKER							NON-DRINKER				FALSE	FALSE	FALSE						NO		3306027	2006-05-25	outside UHN	Incisionalbx	1	FALSE	FALSE	ALVEOLUS-MANDIBULAR		FALSE	FALSE		TRUE	FALSE	FALSE
0.857334	0.000763942	0.351914	0.220112	B137	1937-12-09	68	M	TRUE	FALSE	FALSE	FALSE	WHITE/CAUCASIAN		CURRENT	CIGARETTES					60	CURRENT	WINE			FALSE	FALSE	FALSE							1-2 DRINKS/DAY	3311575	2006-07-05	outside UHN	Incisionalbx	1	FALSE	FALSE			FALSE	TRUE		TRUE	FALSE	FALSE
0.861507	0.0583348	0.00558458	0.711569	B313	1936-06-10	70	M	TRUE	FALSE	FALSE	FALSE	WHITE/CAUCASIAN		DISCONTINUED	CIGARETTES					50	CURRENT	NOT SPECIFIED			FALSE	FALSE	FALSE	1							3359542	2006-08-10	outside UHN	Incisionalbx	0	FALSE	FALSE			FALSE	TRUE		FALSE	TRUE	FALSE
0.813677	0.000403388	0.466374	0.127513	B315	2023-09-09	83	M	TRUE	FALSE	FALSE	FALSE	WHITE/CAUCASIAN		DISCONTINUED	PIPE					N/A	NON-DRINKER				FALSE	FALSE	FALSE								3366072	2006-08-29	at UHN	Incisionalbx	0	FALSE	FALSE			FALSE	TRUE		TRUE	FALSE	FALSE
0.651652	0.00326305	0.124554	0.522618	B403	2012-12-15	93	F	TRUE	FALSE	FALSE	FALSE	EAST ASIAN		NON-SMOKER							NON-DRINKER				FALSE	FALSE	FALSE	0					NO		3371682	2006-08-01	outside UHN	Incisionalbx	1	FALSE	FALSE	ALVEOLUS-MAXILLA		FALSE	FALSE		TRUE	FALSE	FALSE
0.547497	0.00130421	0.11811	0.59472	B405	1930-07-12	76	F	TRUE	FALSE	FALSE	FALSE	NOT SPECIFIED		NON-SMOKER							NON-DRINKER				FALSE	FALSE	FALSE								3396178	2007-01-10		Incisionalbx	1	FALSE	FALSE	ALVEOLUS-MAXILLA		FALSE	FALSE		FALSE	TRUE	FALSE
TMA 10
positive_cells_fraction_HES1	positive_cells_fraction_HEX1	positive_cells_fraction_JAGGED1	positive_cells_fraction_JAGGED2	ID	DOB	age	dxdt	gender	alcoholuse	alcoholyesno	alcohol_analysis	tobaccoandalcohol	tobacco	prisite	siteside	ctstage	clinTstage_foranalysis	tstagestatified	clinode	clinode_foranalysis	NOvsNPos	Clinmets	OverallclinStage	overallstagestratified	ptsize	ptstage	pTstage_foranalysis	PTstagestratified	patnode	pathnodestrat	pNodeLevel	levelIb Positive	Overall pathstage	mets	tongue_region	alveolus_region	fom_region	path	scc	frozen	permanent	perm_4analysis	perinvas	patecs	tumorthick	lyminvas	primary txdt	Time to Rx	Treatment#
positive_cells_fraction_HES1	positive_cells_fraction_HEX1	positive_cells_fraction_JAGGED1	positive_cells_fraction_JAGGED2	ID	dob	age	gender	new_ca	ca_2nd	recurrence_0	synchro_tumour	race	race_s	smoking	tobacco	tobacco2	tobacco3	tobacco4	tobacco5	toba_freq	alcohol	alcohol_type	alcohol_type2	alcohol_type3	previousRT	previousCT	previousCT_RT	prior_hist	prior_hist_loc1	prior_hist_loc2	prior_hist_loc3	prior_hist_loc4	immunosupression	alcohol_freq	mrn	dx_bx_dt	bx_perform	bx_mthd	bx_pathReview	ps_buccal_mucosa	ps_hard_palate	ps_alveolus	ps_tongue	ps_retromolar	ps_flr_mouth	ps_lip	site_side_l	site_side_r	site_side_m
0.610025	0.000774194	0.132317	0.128949	B485	1938-08-31	72	F	TRUE	FALSE	FALSE	FALSE														FALSE	FALSE	FALSE								198425					FALSE	FALSE			TRUE	FALSE		TRUE	FALSE	FALSE
0.575659	0.000945477	0.028125	0.124844	B365	1938-05-24	72	M	TRUE	FALSE	FALSE	FALSE														FALSE	FALSE	FALSE								1154074					FALSE	FALSE	ALVEOLUS-MANDIBULAR		FALSE	FALSE		FALSE	FALSE	FALSE
0.260597	0.00230362	0.00673348	0.181218	B366	1948-04-14	63	M	TRUE	FALSE	FALSE	FALSE														FALSE	FALSE	FALSE								2319309	2010-11-23				FALSE	FALSE	ALVEOLUS-MAXILLA		FALSE	FALSE		TRUE	FALSE	FALSE
0.205693	0	0.00924499	0.046871	B56	1970-08-26	40	M	TRUE	FALSE	FALSE	FALSE														FALSE	FALSE	FALSE								2633740					FALSE	FALSE		TONGUE-LATERAL	FALSE	FALSE		FALSE	FALSE	FALSE
0.700086	0.00122299	0.0603505	0.307859	B440	1964-05-29	40	M	TRUE	FALSE	FALSE	FALSE	EAST ASIAN		CURRENT	CIGARETTES					10	CURRENT	NOT SPECIFIED			FALSE	FALSE	FALSE						HIV	OCCASIONAL	2700190	2004-05-17	at UHN	Incisionalbx	0	TRUE	FALSE			FALSE	FALSE		TRUE	FALSE	FALSE
0.677372	0.000317712	0.0345679	0.10598	B296	1952-02-19	56	M	TRUE	FALSE	FALSE	FALSE	NOT SPECIFIED		DISCONTINUED	CIGARETTES					30	NON-DRINKER				FALSE	FALSE	FALSE						NO		3199763	2008-07-31	outside UHN	Incisionalbx	0	FALSE	FALSE			FALSE	TRUE		FALSE	TRUE	FALSE
0.558785	0.0074308	0.0619125	0.21031	B100	1942-11-26	68	M	TRUE	FALSE	FALSE	FALSE														FALSE	FALSE	FALSE								3200758					FALSE	FALSE		TONGUE-LATERAL	FALSE	FALSE		FALSE	TRUE	FALSE
0.680369	0.000233155	0.0185929	0.355844	B383	1944-10-11	66	F	TRUE	FALSE	FALSE	FALSE														FALSE	FALSE	FALSE								3202732					FALSE	FALSE	ALVEOLUS-MAXILLA		FALSE	FALSE		TRUE	FALSE	FALSE
0.363606	0.000353482	0.02387	0.0272104	B123	1946-11-02	64	M	TRUE	FALSE	FALSE	FALSE														FALSE	FALSE	FALSE						AML		3269287					TRUE	FALSE			FALSE	FALSE		TRUE	FALSE	FALSE
0.681064	0.000245158	0.37078	0.316795	B398	1940-04-04	68	M	TRUE	FALSE	FALSE	FALSE	NOT SPECIFIED		DISCONTINUED	CIGARETTES					3	DISCONTINUED	NOT SPECIFIED			FALSE	FALSE	FALSE						NO	3-6 DRINKS/DAY	3339853	2008-09-26	outside UHN	Incisionalbx	0	FALSE	FALSE	ALVEOLUS-MANDIBULAR		FALSE	FALSE		TRUE	FALSE	FALSE
0.634432	0.0527828	0.0196778	0.345111	B325	2020-05-18	87	M	TRUE	FALSE	FALSE	FALSE	WHITE/CAUCASIAN		DISCONTINUED	NOT SPECIFIED					N/S	DISCONTINUED	NOT SPECIFIED			FALSE	FALSE	FALSE							NOT SPECIFIED	3677785	2008-01-11	outside UHN	Incisionalbx	0	FALSE	FALSE			FALSE	TRUE		TRUE	FALSE	FALSE
0.62669	0.000463822	0.168833	0.614613	B415	1942-11-21	67	M	TRUE	FALSE	FALSE	FALSE														FALSE	FALSE	FALSE								3686262					FALSE	FALSE	ALVEOLUS-MANDIBULAR		FALSE	FALSE		TRUE	FALSE	FALSE
0.612249	0.0169884	0.0338565	0.307317	B184	1974-04-17	34	M	TRUE	FALSE	FALSE	FALSE	EAST ASIAN		NON-SMOKER							NON-DRINKER				FALSE	FALSE	FALSE								3696623	2008-03-28	outside UHN	Incisionalbx	1	FALSE	FALSE		TONGUE-LATERAL	FALSE	FALSE		FALSE	TRUE	FALSE
0.595895	0.00142023	0.0211229	0.217496	B340	1947-12-15	60	M	TRUE	FALSE	FALSE	FALSE	WHITE/CAUCASIAN	Polish	NON-SMOKER							NON-DRINKER				FALSE	FALSE	FALSE						NO		3732928	2008-08-13	outside UHN	Incisionalbx	0	FALSE	FALSE			FALSE	TRUE		FALSE	FALSE	TRUE
0.646329	0	0.00301854	0.0592593	B421	1933-06-20	76	M	TRUE	FALSE	FALSE	FALSE	NOT SPECIFIED		NON-SMOKER							NON-DRINKER				FALSE	FALSE	FALSE								3840832	2010-01-06	outside UHN	Incisionalbx	0	FALSE	FALSE	ALVEOLUS-MAXILLA		FALSE	FALSE		FALSE	TRUE	FALSE
0.803072	0.00125877	0.221729	0.646116	B344	1943-01-28	67	M	TRUE	FALSE	FALSE	FALSE	SOUTH ASIAN		CURRENT	CIGARETTES					N/S	CURRENT	BEER			FALSE	FALSE	FALSE						NO	1-2 DRINKS/DAY	3880817	2010-07-15	outside UHN	Incisionalbx	1	FALSE	FALSE			FALSE	TRUE		FALSE	FALSE	TRUE
0.619145	0.00260462	0.0180482	0.344726	B348	1939-07-02	71	M	TRUE	FALSE	FALSE	FALSE														FALSE	FALSE	FALSE								3895246					FALSE	FALSE			FALSE	TRUE		TRUE	FALSE	FALSE
0.532171	0.0392117	0.187291	0.481143	B476	1949-10-11	61	F	TRUE	FALSE	FALSE	FALSE														FALSE	FALSE	FALSE								3907679					TRUE	FALSE			FALSE	FALSE		TRUE	FALSE	FALSE
0.574541	0.000726216	0.0258431	0.0541736	B237	2025-02-20	86	F	TRUE	FALSE	FALSE	FALSE														FALSE	FALSE	FALSE								3920982	2010-12-01	outside UHN			FALSE	FALSE		TONGUE-LATERAL	FALSE	FALSE		FALSE	FALSE	FALSE
0.615887	0.00115785	0.210784	0.442194	B352	1983-06-03	27	M	TRUE	FALSE	FALSE	FALSE														FALSE	FALSE	FALSE								3932436					FALSE	FALSE			FALSE	TRUE		TRUE	FALSE	FALSE
0.609023	0.0200376	0.166282	0.621923	B479	1932-01-01	79	M	TRUE	FALSE	FALSE	FALSE														FALSE	FALSE	FALSE								3936805					TRUE	FALSE			FALSE	FALSE		FALSE	TRUE	FALSE
0.687515	0	0.113199	0.33561	B427	1930-12-02	80	F	FALSE	FALSE	FALSE	FALSE			NON-SMOKER							NON-DRINKER				FALSE	FALSE	FALSE								3957572	2011-06-01				FALSE	FALSE	ALVEOLUS-MANDIBULAR		FALSE	FALSE		FALSE	FALSE	FALSE
0.266935	0.00191497	0.157682	0.28399	B252	1948-03-28	63	M	TRUE	FALSE	FALSE	FALSE	WHITE/CAUCASIAN													FALSE	FALSE	FALSE								3968018					FALSE	FALSE		TONGUE-LATERAL	FALSE	FALSE		FALSE	TRUE	FALSE
0.713386	0.000448129	0.054292	0.294459	B358	2026-03-19	85	M	TRUE	FALSE	FALSE	FALSE	WHITE/CAUCASIAN		CURRENT	CIGARETTES					50	CURRENT	BEER			FALSE	TRUE	FALSE	999						1-3 DRINKS/WEEK	3971269					FALSE	FALSE			FALSE	TRUE		FALSE	FALSE	TRUE
0.445422	0.00890736	0.136393	0.599131	B429	1969-09-29	42	M	TRUE	FALSE	FALSE	FALSE	EAST ASIAN		CURRENT	CHEWING					3 x day	CURRENT	NOT SPECIFIED			FALSE	FALSE	FALSE							SOCIAL	3974086	2011-08-09	outside UHN	Incisionalbx	1	FALSE	FALSE	ALVEOLUS-MANDIBULAR		FALSE	FALSE		FALSE	FALSE	FALSE
0.609432	0.085034	0.00671642	0.17854	B360	1947-06-25	64	F	TRUE	FALSE	FALSE	FALSE														FALSE	FALSE	FALSE								3997298					FALSE	FALSE			FALSE	TRUE		FALSE	FALSE	TRUE
[truncated: 338 more columns]
