# Supplementary material for: Identification of acquired Notch3 dependency in metastatic Head and Neck Cancer
Source: Commun Biol. 2023 May 18;6:538. doi: 10.1038/s42003-023-04828-9 (PMC10195806; doi:10.1038/s42003-023-04828-9)
Supplement: Supplementary file 10 — Supplementary data 7 [file 42003_2023_4828_MOESM10_ESM.xlsx]

## Sheet: Sheet1
Supplementary data 7
	pT	pN	overall stage	OS	OS_time_days	DFS	DFS_time_days	Mets	FirstMetsTime	RegionalMets	DistantMets
Low for all	3	2	4	0	1097	0	1097	0	1097	0	0
Hey1 int	2	1	3	1	414	1	237	1	237	1	0
Jag2 int	2	0	2	0	998	0	998	0	998	0	0
Hes1 int	4	2	4	NA	475	NA	253	1	253	0	1
Hes1 high	4	1	4	1	87	1	68	1	68	0	1
Jag2 high	4	2	4	0	1296	0	1296	0	1296	0	0
Jag1, Hey1 high	4	2	4	0	1296	0	1296	0	1296	0	0
