# Supplementary material for: Identification of acquired Notch3 dependency in metastatic Head and Neck Cancer
Source: Commun Biol. 2023 May 18;6:538. doi: 10.1038/s42003-023-04828-9 (PMC10195806; doi:10.1038/s42003-023-04828-9)
Supplement: Supplementary file 11 — Supplementary data 8 [file 42003_2023_4828_MOESM11_ESM.xlsx]

## Sheet: Sheet1
Supplementary data 8
	n (type)
Age Mean(SD)	62.45 (13.96)
Gender	143 (M)	83 (F)
pTstage	56 (1)	77 (2)	28 (3)	60 (4)
pNstage	104 (0)	31 (1)	64 (2)	2 (3)	27 (Nx)
pMstage	90 (0)
OverallPathologicalStage	26 (1)	32 (2)	34 (3)	96 (4)
Status	39 (event = 1; dead)	174 (event = 0; alive)
Mets	72 (event = 1; yes)	151 (event = 0; no)
