# Supplementary material for: Identification of acquired Notch3 dependency in metastatic Head and Neck Cancer
Source: Commun Biol. 2023 May 18;6:538. doi: 10.1038/s42003-023-04828-9 (PMC10195806; doi:10.1038/s42003-023-04828-9)
Supplement: Supplementary file 12 — Supplementary data 9 [file 42003_2023_4828_MOESM12_ESM.xlsx]

## Sheet: Sheet1
Supplementary data 9
Overall survival									Disease free survival
		Univariate analyses									Univariate analyses
		Hazard Ratio	lower.95	upper.95	p-value						Hazard Ratio	lower.95	upper.95	p-value
HES1	Positive fraction	0.2648	0.05865	1.196	0.08				HES1	Positive fraction	1.568	0.4414	5.568	0.5
HEY1	Positive fraction	0.1263	0.0002647	60.23	0.5				HEY1	Positive fraction	1.043	0.02673	40.67	1
JAGGED1	Positive fraction	1.28	0.2626	6.237	0.8				JAGGED1	Positive fraction	2.253	0.7367	6.89	0.2
JAGGED2	Positive fraction	0.2966	0.07682	1.145	0.08				JAGGED2	Positive fraction	1.284	0.4647	3.548	0.6
		Multivariate analyses									Multivariate analyses
		Hazard Ratio	lower.95	upper.95	Pr(>|z|)	p-value					Hazard Ratio	lower.95	upper.95	Pr(>|z|)	p-value
HES1	Positive fraction	0.3586	0.066458	1.935	0.233	0.3			HES1	Positive fraction	1.2306	0.29731	5.094	0.775	0.7
HEY1	Positive fraction	1.0486	0.002511	437.847	0.988				HEY1	Positive fraction	0.6696	0.01245	36.008	0.844
JAGGED1	Positive fraction	2.1744	0.416314	11.357	0.357				JAGGED1	Positive fraction	2.0638	0.63505	6.707	0.228
JAGGED2	Positive fraction	0.3649	0.077499	1.718	0.202				JAGGED2	Positive fraction	1.1026	0.33563	3.622	0.872
																												‘	’	1
																	as.factor(pTstage_forAnalysis)2	0.9064
																	as.factor(pTstage_forAnalysis)3	1.1645
																	as.factor(pTstage_forAnalysis)4	NA
																	as.factor(pNstage_forAnalysis)1	5.4876
																	as.factor(pNstage_forAnalysis)2	24.7064
																	as.factor(pNstage_forAnalysis)3	52.567
																	as.factor(pNstage_forAnalysis)Nx	NA
																	as.factor(OverallPathologicalStage_forAnalysis)2	12.1085
																	as.factor(OverallPathologicalStage_forAnalysis)3	23.3392
																	as.factor(OverallPathologicalStage_forAnalysis)4	6.8788
