# Supplementary material for: Identification of acquired Notch3 dependency in metastatic Head and Neck Cancer
Source: Commun Biol. 2023 May 18;6:538. doi: 10.1038/s42003-023-04828-9 (PMC10195806; doi:10.1038/s42003-023-04828-9)
Supplement: Supplementary file 13 — Supplementary data 10 [file 42003_2023_4828_MOESM13_ESM.xlsx]

## Sheet: 190621 TMAmaps_HES1-HEY1-JAGGED
Protein	Category	Gender
		F	M
HES1	Low	15	24
	Intermediate	29	42
	High	39	77
HEY1	Low	60	102
HEY1	Intermediate	0	0
HEY1	High	23	41
JAGGED1	Low	24	53
JAGGED1	Intermediate	0	0
JAGGED1	High	59	88
JAGGED2	Low	18	35
JAGGED2	Intermediate	28	58
JAGGED2	High	37	48
Protein	Category	pTstage
Protein	Category	0	1	2	3	4
HES1	Low	1	9	13	4	12
HES1	Intermediate	0	21	28	8	12
HES1	High	0	26	36	16	36
HEY1	Low	1	43	60	19	38
HEY1	Intermediate	0	0	0	0	0
HEY1	High	0	13	17	9	22
JAGGED1	Low	1	22	30	8	16
JAGGED1	Intermediate	0	0	0	0	0
JAGGED1	High	0	33	46	20	44
JAGGED2	Low	0	15	17	9	12
JAGGED2	Intermediate	1	24	34	10	15
JAGGED2	High	0	16	25	9	33
Protein	Category	pNstage
		0	1	2	3	Nx
HES1	Low	20	5	9	0	5
HES1	Intermediate	36	7	16	0	12
HES1	High	48	19	39	2	10
HEY1	Low	69	22	46	1	25
HEY1	Intermediate	0	0	0	0	0
HEY1	High	35	9	18	1	2
JAGGED1	Low	33	6	23	0	15
JAGGED1	Intermediate	0	0	0	0	0
JAGGED1	High	70	25	40	2	12
JAGGED2	Low	26	5	13	0	9
JAGGED2	Intermediate	40	10	26	1	10
JAGGED2	High	36	16	25	1	8
Protein	Category	pMstage
		0	x
HES1	Low	5	0
HES1	Intermediate	25	1
HES1	High	60	2
HEY1	Low	58	2
HEY1	Intermediate	0	0
HEY1	High	32	1
JAGGED1	Low	30	2
JAGGED1	Intermediate	0	0
JAGGED1	High	59	1
JAGGED2	Low	19	1
JAGGED2	Intermediate	22	1
JAGGED2	High	48	1
Protein	Category	Overall Pathological Stage
		1	2	3	4
HES1	Low	7	6	4	17
HES1	Intermediate	9	14	9	22
HES1	High	10	12	21	57
HEY1	Low	17	25	24	65
HEY1	Intermediate	0	0	0	0
HEY1	High	9	7	10	31
JAGGED1	Low	10	11	6	32
JAGGED1	Intermediate	0	0	0	0
JAGGED1	High	15	21	28	63
JAGGED2	Low	5	8	7	21
JAGGED2	Intermediate	13	13	13	32
JAGGED2	High	7	11	14	42
Protein	Category	Status
		0	1
HES1	Low	25	10
HES1	Intermediate	54	12
HES1	High	95	17
HEY1	Low	118	31
HEY1	Intermediate	0	0
HEY1	High	56	8
JAGGED1	Low	56	14
JAGGED1	Intermediate	0	0
JAGGED1	High	116	25
JAGGED2	Low	35	15
JAGGED2	Intermediate	69	12
JAGGED2	High	68	12
Protein	Category	Mets
		0	1
HES1	Low	29	10
HES1	Intermediate	48	21
HES1	High	74	41
HEY1	Low	111	48
HEY1	Intermediate	0	0
HEY1	High	40	24
JAGGED1	Low	51	24
JAGGED1	Intermediate	0	0
JAGGED1	High	100	46
JAGGED2	Low	36	16
JAGGED2	Intermediate	59	27
JAGGED2	High	55	28
