# Supplementary material for: Identification of acquired Notch3 dependency in metastatic Head and Neck Cancer
Source: Commun Biol. 2023 May 18;6:538. doi: 10.1038/s42003-023-04828-9 (PMC10195806; doi:10.1038/s42003-023-04828-9)
Supplement: Supplementary file 14 — Supplementary data 11 [file 42003_2023_4828_MOESM14_ESM.xlsx]

## Sheet: Sheet1
Figure 1C																					J1																				J2
																					0.4601	0.483	0.208772	0.145592	0.697372	0.641713	0.469761	0.435275	0.0693481	0.0693481	0.164938	0.166086	0.136787	0.129408							0.3057	0.3078	0.346277	0.403321	0.303549	0.281265	0.386891	0.406126
Calcium signaling pathway	3.262																				2.0139	2.639	0.214	0.22	0.358489	0.346277					0.358489	0.346277									0.015	0.017	0.0579117	0.0390103	0.0633725	0.0633725	0.0493776	0.0551689	0.118257
Phosphatidylinositol signaling system	4.4333
ECM-receptor interaction	4.88191
Long-term depression	5.9432
Notch signaling pathway	6.9801
Dorso-ventral axis formation	9.84193
Figure 1D
54	92
60	91
74	409
Figure 2B
positive regulation of cell differentiation	10.7408
regulation of cell adhesion	13.4652
protein maturation	15.1207
regulation of homeostatic process	16.1818
mammary gland development	19.5209
regulation of DNA replication	19.8358
Notch signaling pathway	23.6503
negative regulation of cell adhesion	28.6004
regulation of myeloid leukocyte differentiation	29.9956
positive regulation of homeostatic process	30.7455
integrin binding	31.4358
integrin complex	31.4828
positive regulation of myeloid cell differentiation	37.2672
regulation of osteoclast differentiation	55.9008
positive regulation of myeloid leukocyte differentiation	68.3232
response to zinc ion	72.3423
positive regulation of osteoclast differentiation	204.97
Figure 2C
ribonucleoprotein complex biogenesis	7.51555
hemostasis	7.51555
response to protein stimulus	7.58579
response to estrogen stimulus	7.73029
coagulation	7.95765
blood coagulation	7.95765
pore complex	8.77483
oxidoreductase activity, acting on NADH or NADPH	9.57684
alcohol catabolic process	10.0207
nuclear pore	10.552
acute inflammatory response	11.0433
ribosome biogenesis	11.0885
rRNA metabolic process	11.2733
rRNA processing	11.7635
acute-phase response	20.292
high-density lipoprotein particle	22.2296
response to X-ray	36.0747
Figure 2D Jag1
	primary			mets
54	0.468717	0.3352	0.54092	0.0554909	0.0891143	0.287987
60	1.35404	1.29825	1.57719	0.350208	0.0285625	0.857146
74	1.17724	1.36655	0.881891	0.670333	0.803574	0.102152
Figure 2D Jag2
	primary			mets
54	0.870447	0.0681382		1.58676	1.00121
60	1.03823	1.3189		1.58517	0.630725
74	1.09132	1.61296		2.29982	1.99288
Figure 2E Jag1
	Primary					Mets
54	0.750271	0.809713	0.44685	0.414046	0.627577	0.218466	0.20103	0.195856	0.180224	0.143375
60	1.84738	1.54273	0.912479	1.11563	0.893701	0.413364	0.298434	0.298927	0.292775	0.32261
74	0.519604	0.530522	1.77506	1.48233	1.33595	0.268964	0.198263	0.28675	0.362955
Figure 2E Jag2
	Primary							Mets
54	0.836681	1.19976	0.974511	0.975814	0.879453	1.14447		1.74442	1.85671	1.48736	10.1589	2.95811	4.42194
60	0.986086	0.999851	0.999851	1.47835	1.05262			1.63556	1.81477	2.17315	2.40159		1.61775
74	0.983742	1.22804	0.777197	0.973774	1.01513			2.8018	2.0653	3.3089	6.5055	12.2241	10.5682
Figure 2E Hes1
	primary										mets
54	0.945298	0.965161	2.12703	1.94375	0.921728	0.953096					0.0356193	0.041777	0.148532	0.0697744	0.00342149	0.00616724
60	1.12529	0.882883	1.01039	0.9896							0.303611	0.346348	0.31752	0.31752
74	1.17899	0.96463	1.28617	1.23258	0.803859	1.07181	0.428725	0.428725			0.535906	0.482315	0.267953	0.267953	0.267953	0.267953	0.107181	0.160772
Figure 2E Hey1
	primary									mets
54	0.440626	0.489349	0.353248	0.585912	2.18194	1.94892				18.8961	17.8792	16.2094	18.8796	24.7005	24.8699
60	1.0911	1.00403	0.904868	1.21	1.002	1.114				2.7065	2.59217	2.60344	4.89	4.21	2.78
74	1.11133	0.890252	0.981254	0.974476	1.04442	0.970199	1.03265	1.10674	0.892743	6.55359	6.46337	2.70576	2.54212	2.50712	1.54366	2.1087	9.22991	7.70779
Figure 2F E-Cad Western
	primary						mets
54	1.52433	0.883751	0.660804	0.561873			0.782211	0.378245	0.376872	0.353016
60	0.565131		0.80226	0.790967			0.389658		0.421001	0.442601
74	2.95314	0.733433	0.786734	0.822242			2.39691	0.611813	0.468142	0.498971
Figure 2F Vim Western
	primary						mets
54	0.429151	0.324766	0.388748	0.695402	0.733867	0.630515	0.528055	0.681075	0.534672	1.08026	1.38864	0.65192
60	0.445604	0.54401	0.671354	1.41807	1.52171	0.326152	0.726732	0.581311	0.675795	1.66633	1.6202	0.764845
74	0.587424	0.414038	0.560253	0.920972	0.439924	0.27088	0.682132	0.606825	0.577237	1.02222	0.606575	0.493812
Figure 2F E-Cad qPCR
	Primary				Mets
54	20.66	17.45	15.73	23.14	5.98	6.04	5.25	7.29
60	7.93	8.2	7.64	8.25	3.82	4.15	3.97	4.03
74	2	2.4	2.32	2.29	0.34	0.34	0.35	0.46
Figure 2F Vim qPCR
	Primary				Mets
54	0.17	0.22	0.2	0.17	0.3	0.32	0.29	0.3
60	1.7	1.83	1.86	1.83	2.05	2.1	2.08	2.06
74	2.05	2.1	2.08	2.06	5.04	5.61	5.1	5.66
Figure 3E
	54A					54C
Jag1	80.9	104.98	85.06	87.31	88.69	85.27	81.7	81.63	79.83	74.66
Jag2	101.16	89.37	91.79	82.03	86.95	82.1	82.27	79.72	74.97	90.26
Notch1	101.9	105.94	92.65	108.78	100.33	86.6	86.53	87.15	86.57	88.04
Notch3	115.79	107.87	112.02	114.72	111.98	57.63	57.62	57.72	57.99	58.02
EG5	4.3	7.91	7.57	11.49	2.83	4.57	5.43	3.13	5.38	4.85
	60A					60B
Jag1	75.25	73.65	76.55	73.47	72.6	97.01	101.66	100.55	100.71	97.27
Jag2	31.28	36.77	29.15	42.79	30.48	4.29	7.49	8.31	8.18	5.23
Notch1	86.97	81.68	87.84	99.06	92.62	86.56	89.76	88.9	89.72	90.54
Notch3	36.87	45.99	50.63	45.41	48.13	22.7	11.67	13.89	14.35	22.01
EG5	17.16	3.73	7.77	15.65	14.8	16.27	16.66	7.15	13.2	10.75
	74A					74B
Jag1	36.3	37.78	39.22	37.09	34.71	53.56	45.57	51.51	49.35	59.6
Jag2	75.38	81.33	77.58	75.72	72.52	32.96	33.14	33.13	33.04	32.86
Notch1	63.44	63.45	60.51	62.27	58.44	46.58	44.83	44.04	46.04	45.83
Notch3	100.14	95.73	96.25	94.47	95.39	29.76	33.52	29.51	26.63	29.57
EG5	7.99	7.2	6.61	5.74	6.35	2.61	3.11	4.81	3.99	3.37
Figure 3F Primary
	-Dox			+Dox
54	99.05	102.89	95.77	89.64	106.32	94.71
60	99.64	100.49	98.02	106.44	89.11	98.65
74	91.63	87.17	101.74	105.66	80.27	118.13
Figure 3F Mets
	-Dox			+Dox
54	120.95	108.05	89.93	62.63	56.71	58.23
60	70.88	113.72	105.26	16.41	42.09	38.91
74	98.33	95.14	103.26	65.62	64.76	66.47
Figure 4A
	control										J1										J2
54A	0.721963	0.737133	1.6245	1.48452	0.703962	0.727919					2.13769	1.58484	1.67017	1.58008							0.0178202	0.0197736	0.547146	0.482968
54C	0.0272039	0.0319068	0.11344	0.0532896	0.00261313	0.00471018					0.118255	0.133052	0.0374206	0.0423944							0.194787	0.228456	0.0310333	0.0310333
	control										J1										J2
60A	0.500667	0.435889	1.52889	1.57111							0.168667	0.168667	1.45556								0.203333	0.210556	0.316444	0.316444
60B	0.536667	0.525556	0.483333	1.05889							0.401111	0.487	1.97556	1.72							0.480333	0.544111	0.165
	control																				J1																				J2
74A	1.17899	0.96463	1.28617	1.23258	0.803859	1.07181	0.428725	0.428725													2.4657	2.58842	1.11882	0.780234	3.73726	3.43898	2.51748	2.33267	0.37164	0.37164	0.883915	0.890063	0.733048	0.693505							1.63826	1.64952	1.85572	2.16142	1.62673	1.50731	2.07337	2.17645
74B	0.535906	0.482315	0.267953	0.267953	0.267953	0.267953	0.107181	0.160772													10.7926	14.1426	1.14684	1.17899	1.92116	1.85572					1.92116	1.85572									0.0803859	0.091104	0.310352	0.209059	0.339617	0.339617	0.264617	0.295653	0.633747
Figure 4B
	control										J1										J2
54A	0.440626	0.489349	0.353248	0.585911	2.18194	1.94892					3.28351	2.33023	6.43991	5.84676							38.5547	24.3615	6.14334	5.9315
54C	18.8961	17.8792	16.2094	18.8796	24.7005	24.8699					2.28998	2.53995	1.08038	2.64799							268.4	317.123	159.727	159.748
	control										J1										J2
60A	1.66667	1	0.6	0.733333							0.666667	0.666667	0.866667	0.766667							0.333333	0.333333	1.2
60B	3	4	0.766667	0.733333							2	1.66667	0.533333	0.6							2	1.66667	2.7	2.5
	control																				J1																				J2
74A	1.25	1.25			2.5	1.25			1.25												4.1625	4.125	0.851284	0.691457	1.02648	0.912384	2.70891	3.42882	2.5275	2.61663	2.4927	1.69081	7.76891	8.269	7.55647	5.12557					34	29.625
74B	3.75	3.75	3.75	5	8.75	11.25	2.5	2.5	5	5											4.55	4.1875	2.37465	1.98304	1.49248	1.51331	8.04288	9.30311	7.45244	6.26673	7.87736	11.7755			7.98733						50.5	44.5						12.5335
Figure 4C
	Control									J1									J2
60A	1.36	1.1	1.03	1.23	1.23	0.96	1.44	1.04	1.06	0.94	1.15	0.8	0.92	0.95	0.99	0.99	1.19	0.95	0.96	0.67	1.14	1.18	1.31	1.2	0.99	1.28	1.16
60B	39.64	26.99	27.05	27.86	33.65	35.76	33.76	34.42	25.27	25.12	27.45	29.02	23.42	25.66	30.06	27.5	27.76	25.94	27.87	27.85	27.89	27.88	27.9	27.86	27.88	27.9	27.87
	control				J1				J2
74A	1.13333	1.1	1.1	1.12222	0.655556	0.644444	0.644444	0.655556	2.48889	2.53333	2.6	2.43333
74B	3.75556	3.13333	3.83333	3.75556	0.755556	0.766667	0.744444	0.755556	2.47778	2.48889	2.51111	2.48889
Figure 4D
	control									J1									J2
54A	0.99	1.01	1	1	1.01	1	1.01	0.99	1.01	0.91	0.89	0.89	0.88	0.89	0.92	0.9	0.92	0.89	0.6	0.6	0.6	0.6	0.6	0.6	0.6	0.6	0.6
54C	0.04	0.43	0.02	0.09	0	0.21	0.05	0.2	0.15	0	0.18	0.36	0.44	0.5	0.23	0.27	0.28	0.25	0.27	0.23	0.66	0.62	0.06	0.07	0.13	0.06	0.31
	Control									J1									J2
60A	0.85	0.88	0.87	0.8	0.86	1.06	0.7	0.81	1.11	0.88	0.88	0.84	0.9	0.81	0.91	0.84	1.07	0.91	0.8
60B	0.03	0.03	0.02	0.02	0.03	0.03	0.04	0.03	0.04	0.04	0.04	0.04	0.04	0.04	0.04	0.04	0.03	0.03	0.03	0.03	0.03	0.03	0.03	0.03	0.03	0.03	0.03
	control				J1				J2
74A	1.1	1.28889	1.24444	0.922222	1.01111	1.02222	1.12222	0.944444	0.188889	0.188889	0.188889	0.188889
74B	0.211111	0.144444	0.2	0.211111	1.05556	0.688889	0.922222	0.888889	0.211111	0.2	0.2	0.211111
Figure 6A
	74A				74B				74B *
0	11.6937	13.6954	11.457		15.1624	13.6832	11.1759		13.8406	14.4548	11.6647
4	12.6842	14.5722	12.4238		17.1153	14.7589	11.5683		15.1317	15.3229	12.4555
8	13.4291	15.1842	12.8338		18.2862	16.0441	12.7972		15.9478	16.499	13.0455
12	14.1136	16.0647	13.5488		19.3236	16.9415	14.5474		17.006	17.6114	13.8199
16	14.7531	17.0396	14.6578		21.6518	19.2146	15.7982		18.1712	18.0375	14.7164
20	15.0513	16.9444	14.1633		19.4981	16.4436	14.3662		16.9145	17.3566	13.8964
24	16.0315	18.5167	15.7843		23.2266	19.0809	16.1522		18.8363	19.2487	15.4473
28	17.7286	20.174	16.9116		27.8439	22.6942	19.117		20.3513	20.7015	16.4494
32	19.5515	21.774	17.9564		32.5179	27.3921	22.5345		21.1847	21.3006	16.517
36	20.6927	22.8777	18.798		37.6923	31.5849	26.5143		22.3236	22.4587	17.6336
40	21.9256	24.3796	20.7348		42.2281	35.3796	29.233		24.1399	23.0978	18.6241
44	23.8675	25.8251	22.1862		46.6664	39.8807	32.4583		25.1651	25.0104	19.7575
48	26.7397	28.1084	23.8859		54.2326	46.9455	36.0069		27.5409	27.0892	20.7695
52	29.4779	31.0607	26.3314		60.1628	52.2684	40.6934		29.8422	28.7933	22.1137
56	31.7104	33.8021	28.2435		67.4456	57.7711	44.8471		31.5473	30.2742	23.454
60	35.5879	37.2569	31.1871		73.8706	67.1786	50.0271		33.3642	32.2732	25.1097
64	38.6775	41.0823	33.6165		80.9464	77.9382	55.2441		36.2485	35.0685	26.7378
68.95	42.8568	45.261	37.6856		89.4349	87.8241	62.9382		38.9519	37.815	28.5598
72	45.4818	47.5536	39.9479		92.9312	91.0774	67.6516		41.0609	38.9556	30.0404
76	48.8253	50.9877	42.97		95.8483	94.4836	74.5498		43.7791	41.723	31.7939
80	52.5477	54.5552	46.6274		96.5362	96.0387	79.6706		46.3465	44.0551	32.9943
84	55.5455	58.0869	49.9499		96.6982	96.5965	82.6096		49.0195	46.1248	34.8665
92.95	62.5219	65.611	57.1447		96.872	96.9871	86.5172		55.3645	51.5677	38.5177
96	64.8221	67.9299	59.2453		96.7549	96.9123	86.8978		57.2975	52.9881	40.3276
100.1	68.1161	71.6475	62.2922		96.579	96.6958	87.6671		59.825	55.3822	42.4419
104	70.7649	74.1061	64.8537		96.951	96.6487	88.2768		62.0668	57.0585	43.7466
108	73.1117	76.7038	67.6597		96.8595	96.3334	88.4377		64.7841	59.5499	45.2199
112	75.0415	79.4084	70.1382		96.4585	96.7907	88.6967		66.9872	60.9774	46.9025
116.95	77.3938	81.3767	72.6563		96.9145	96.6752	87.7937		69.3324	62.8871	48.814
120	78.517	81.9799	74.2305		96.6746	96.6139	87.6731		70.3152	63.673	49.6201
123.983	80.4152	84.1267	76.1041		96.7238	96.6811	86.8713		72.1992	65.261	51.2997
128	81.0571	85.2121	77.2254		96.8012	96.305	86.0517		73.6707	66.6917	52.7397
132	82.1611	86.2385	78.6272		97.0096	96.2505	86.5497		74.5241	67.7927	53.9533
136	83.4651	87.447	79.0028		96.7425	96.0176	85.9487		75.7563	68.4068	54.6126
140.95	83.7814	88.2276	79.7574		96.7865	95.6413	85.2177		76.8548	69.1517	55.6199
144	84.0862	88.363	80.3745		96.1425	95.9031	84.434		77.4649	69.4973	55.9814
147.983	84.351	88.9839	80.6725		96.4972	95.0988	84.7979		77.4702	69.6565	56.927
152	84.4931	89.5324	80.7967		95.9284	94.9428	83.7018		78.2726	69.9316	57.111
156	84.5239	89.0819	80.9839		96.5878	95.4241	83.0062		78.7389	70.7245	57.8696
160	85.1016	89.0424	81.0741		96.5487	95.858	83.0261		78.9124	70.3669	57.9473
164.95	84.2697	88.7298	80.8911		96.2326	95.7109	82.4845		78.9457	70.8175	58.3523
Figure 6B
	74A									74B									74B*
Jag1	1.10857	1.03408	0.857352							0.30964	0.293573	0.251217							0.249757	0.25852	0.219085
Jag2	1.5256	1.46243	1.5256	0.527931	0.472611	0.485819				1.58877	1.43181	1.61174	2.45991	2.74857	3.40743				0.614452	0.578083	0.627851
Figure 6C
	74A										74B										74B *
Hes1	1.36633	1.25667	1.47452	0.864537	0.795526	0.582353	0.864537	0.795526	0.582353	0.31435	0.295343	0.268294	0.502793	0.645296	0.654309	0.502793	0.645296	0.654309				2.18876	2.08495	2.15805
Hey1	0.775623	1.05263	1.50693	1.03601	0.0609418	1.09141	1.61773	0.858726			2.21607	1.71745	1.82825	4.12188	4.18283	4.60942	2.23823	8.36011	5.25762		0.720222	0.886427	0.720222	3.14658	3.4195	3.0394
Figure 6D
	74A									74B									74B*
Vim	1.023	1.12	0.978							11.4452	13.4233	12.342							0.285851	0.268563	0.101064
E-cad	1.01365	1.0207	0.965644							0.207267	0.566271	0.408827							1.38469	1.33752	1.31911
Figure 6E
	74A												74B												74B*
Notch3	99.4096	89.0469	107.502	105.317	94.9245	73.0591	79.44						46.8547	52.8065	54.6385	42.1577	43.4489	40.8104	36.9505						107.171	76.686	109.037	127.596	79.9189	80.6579
EG5	42.9984	42.7241	42.4234	38.2755	29	21	27						25.1933	25	26	33.6629	23	35.7901	26						21		29	22	23	25
Figure 7A
74A
		-Dox							+Dox
11-Mar	0	235.41	251.33	362.59	246.85	267.96			382.378	291.693	306.61	169.98	282.94	219.78	216.09
19-Mar	8	630.5	370.83	476.7	353.38	337.46			450.97	317.71	363.7	184.34	397.66	258.72	324.28
21-Mar	11	596.143	371.16	500.51	360.8	362.73			573.54	351.15	373.85	300.97	506.55	341.81	330.54
25-Mar	15	730.34	514.48	551.54	409.74	385.79			637.69	420.92	425.69	404.98	654.68	485.81	389.96
28-Mar	18	978.24	779.99	690.34	466.65	426.74			681.52	559.88	461.67	568.26	790.11	506.35	461.75
01-Apr	22	1248.36	803.74	694.23	554.86	493			749.25	441.2	527	759.299	849.54	598.84	402.53
04-Apr	26	1248.36	806.05	794.87	597.11	493.85			765.28	460.01	576.98		880.91	636.88	580.78
08-Apr	30		1061.61	833.07	824.06	633.27			775.15	603.78	535.04		1110.98	666.82	620.94
11-Apr	33			858.64	827.88	629.31			833.57	632.59	670.13			764.61	695.64
15-Apr	37			1153.37	713.83	665.62			1072.15	730.8	604			790.19	637.54
18-Apr	40				766.02	645.79				711.94	753.37			923.15	682.95
22-Apr	44				838.17	718.79				749.1	665.12			1141.66	750.42
25-Apr	47				875.96	821.87				778.98	718.1				823.03
29-Apr	51				881.43	928.17				859.46	851.18				774
03-May	56				968.47	929				927.16	907.12				1001.74
06-May	59				1013.91	1199.49				1041.52	1102.46
13-May	66
16-May	69
20-May	73
23-May	76
27-May	80
30-May	83
03-Jun	87
74B
			CONTROL							DOX
	13-May	0	129.09	274.356	230.54	397.22				223.44	215.15	176.09		160.48
	16-May	3	228.081	327.192	236.92	397.22				285.36	215.15	189.08		187.04
	20-May	7	252.96	353.541	251.2	496.37				310.01	281.19	186.63		212.19
	23-May	10	280.881	327.782	299.95	611.69				319.2	297.69	199.15		238.31
	27-May	14	317.425	425.405	385.05					439.25	352.88	200.24		245.63
	30-May	17	473.341	547.461	436.05					451.51	384.86	225.95		314.29
	03-Jun	21	443.319	544.559	452.58					525.06	384.86	264.27		366.53
	06-Jun	24	640.2	726.602	463.51					525.06	435.33	300.21		444.9
	10-Jun	28	676.947	949.297	664					430.25	478.08	343.82		519.77
	13-Jun	31		956							484.5	353.03		536.01
	17-Jun	35		889.94							519.49	497.13		665.04
	20-Jun	38		1005.49							530.67	484.35		692.89
	24-Jun	42									530.67	477.91
	27-Jun	45									545.39	479.95
	02-Jul	50										484.8
	04-Jul	52										486.72
	08-Jul	56										568.12
	11-Jul	59										568.12
	15-Jul	63										586.99
	July 18	66										586.99
	July 22	70										586.99
	July 25	73										586.01
[truncated: 11 more columns]
